# Supplementary material for: 2-{(E)-[(2Z)-(3-Chloro-1-methyl-2,2-di­oxo-3,4-dihydro-1H-2,1-benzo­thia­zin-4-yl­idene)hydrazinyl­idene]meth­yl}phenol
Source: Acta Crystallogr Sect E Struct Rep Online. 2012 Jan 7;68(Pt 2):o307. doi: 10.1107/S1600536811055978 (PMC3275000; doi:10.1107/S1600536811055978)
Supplement: Supplementary file 2 [file e-68-0o307-Isup2.hkl]

#
# h,k,l, Fc-squared, Fo-squared, sigma(Fo-squared) and status flag
#
data_I
_shelx_title ' HS144Cl_0m in P2(1)/c'
_shelx_refln_list_code          4
_shelx_F_calc_maximum      240.30
_exptl_crystal_F_000       752.00
_reflns_d_resolution_high  0.7491
 
loop_
 _symmetry_equiv_pos_as_xyz
 'x, y, z'
 '-x, y+1/2, -z+1/2'
 '-x, -y, -z'
 'x, -y-1/2, z-1/2'
 
_cell_length_a     7.0973
_cell_length_b    12.0957
_cell_length_c    18.7396
_cell_angle_alpha  90.000
_cell_angle_beta   96.058
_cell_angle_gamma  90.000
 
_shelx_F_squared_multiplier     1.000
 
loop_
 _refln_index_h
 _refln_index_k
 _refln_index_l
 _refln_F_squared_calc
 _refln_F_squared_meas
 _refln_F_squared_sigma
 _refln_observed_status
   1   0   0      383.59      429.93     25.61 o
   2   0   0    57742.54    60914.94   1582.94 o
   3   0   0     7261.58     6233.62    246.98 o
   4   0   0     2678.40     2500.89    117.70 o
   6   0   0     2387.87     2410.63     92.08 o
   8   0   0       57.06       70.13     15.86 o
   9   0   0      173.73      209.78     26.83 o
   1   1   0     6669.79     6958.26    109.91 o
   2   1   0    12467.13    15314.41    206.21 o
   3   1   0     3122.64     3401.65    164.35 o
   4   1   0     4348.87     4679.43    126.93 o
   5   1   0      144.81      195.98     14.94 o
   6   1   0      683.43      582.41     24.47 o
   7   1   0      115.18      132.33     19.51 o
   8   1   0      107.51      148.19     23.78 o
   9   1   0       11.88       51.84     22.56 o
   0   2   0    18238.19    18857.04    242.73 o
   1   2   0      216.06      206.70      5.36 o
   2   2   0     3627.92     3955.34     51.68 o
   3   2   0      928.05      672.53     17.62 o
   4   2   0        0.34        5.13      5.82 o
   5   2   0      704.75      613.94     26.45 o
   6   2   0     1443.17     1364.94     43.77 o
   8   2   0        4.65       29.88     20.73 o
   9   2   0      166.07      170.75     32.32 o
   1   3   0      913.67     1074.17     25.55 o
   2   3   0       11.11       44.84      4.22 o
   3   3   0       98.07       85.91      7.35 o
   4   3   0       24.16       19.81      7.06 o
   5   3   0       92.89      121.01     11.22 o
   6   3   0       20.28       11.59     19.51 o
   7   3   0       77.32      100.62     24.39 o
   8   3   0        0.27       72.57     25.61 o
   9   3   0       35.30       54.27     29.27 o
   0   4   0      657.47      678.74     14.47 o
   1   4   0     3037.57     2645.72     30.44 o
   2   4   0     2533.56     2625.60     32.72 o
   3   4   0        0.11       -3.43      3.82 o
   4   4   0     1232.39     1233.78     27.33 o
   5   4   0      245.81      215.40     15.04 o
   6   4   0        0.67        8.54     20.12 o
   7   4   0      172.62      171.36     31.71 o
   8   4   0       68.61      112.82     29.88 o
   9   4   0        2.18       67.69     32.32 o
   1   5   0        8.33       30.63      3.15 o
   2   5   0        0.12       13.46      4.17 o
   3   5   0       19.68       39.40      6.07 o
   4   5   0        4.72       -0.14      5.23 o
   5   5   0       51.59       34.17     13.03 o
   6   5   0      195.03      201.85     32.32 o
   7   5   0        8.44       42.08     27.44 o
   8   5   0       23.40       -3.66     26.83 o
   0   6   0     3657.91     4740.79     72.31 o
   1   6   0     3513.82     3333.16     40.54 o
   2   6   0     4755.46     5113.35     67.78 o
   3   6   0      544.69      546.95     12.94 o
   4   6   0      203.88      204.35     12.32 o
   5   6   0      551.95      470.67     21.87 o
   6   6   0        3.26        4.88     25.00 o
   7   6   0      166.68      128.06     33.54 o
   8   6   0       13.54       28.05     30.49 o
   1   7   0        6.32       19.83      4.98 o
   2   7   0        1.37        4.07      5.47 o
   3   7   0       61.21       66.32      7.24 o
   4   7   0       58.97       53.75      8.03 o
   5   7   0        1.96       -9.69      9.69 o
   6   7   0       86.19       86.59     31.71 o
   7   7   0        6.59       16.47     29.88 o
   8   7   0        0.10       23.17     32.32 o
   0   8   0      219.55      191.75     11.95 o
   1   8   0     1216.62     1080.34     23.05 o
   2   8   0        3.41       12.87      5.79 o
   3   8   0        6.49        3.44      7.21 o
   4   8   0      796.76      839.67     22.15 o
   5   8   0       99.88      104.51     15.83 o
   6   8   0      100.40       93.30     32.32 o
   7   8   0      120.94       81.72     35.37 o
   8   8   0       31.24        5.49     34.76 o
   1   9   0       22.50       34.29      6.76 o
   2   9   0       20.83       17.92      7.82 o
   3   9   0        0.65        3.15      7.38 o
   4   9   0      118.23      110.60     11.06 o
   5   9   0        2.95        1.91      9.83 o
   6   9   0        0.53      -13.42     13.42 o
   7   9   0        7.27       -4.27     32.32 o
   0  10   0       64.52       62.11     13.89 o
   1  10   0      140.69      133.35     12.70 o
   2  10   0      236.38      221.11     14.55 o
   3  10   0      101.67      135.65     11.98 o
   4  10   0        1.84       -8.34      8.34 o
   5  10   0       70.96       78.21     23.18 o
   6  10   0        7.82       35.59     17.72 o
   7  10   0        1.41      -31.71     31.71 o
   1  11   0      361.28      328.16     16.38 o
   2  11   0      805.59      801.61     26.07 o
   3  11   0        1.60        4.67     10.32 o
   4  11   0      351.07      346.83     19.78 o
   5  11   0      106.39      123.51     22.33 o
   6  11   0       58.91       55.38     21.21 o
   0  12   0       32.57       63.42     15.18 o
   1  12   0        0.42        8.81     12.15 o
   2  12   0       15.14       15.59     11.88 o
   3  12   0      193.73      188.31     18.63 o
   4  12   0       27.43       38.78     16.76 o
   5  12   0        0.75      -11.28     45.13 o
   6  12   0       37.70       59.80     24.09 o
   1  13   0       59.12       76.48     14.56 o
   2  13   0      188.92      199.47     25.17 o
   3  13   0       42.66       30.45     14.58 o
   4  13   0       48.47       35.45     17.80 o
   5  13   0      130.80      155.01     50.62 o
   0  14   0        0.26       36.59     26.22 o
   1  14   0        0.00      -13.10     13.10 o
   2  14   0       12.95       31.07     14.33 o
   3  14   0       50.45       38.74     15.30 o
   4  14   0       10.05        4.75     17.98 o
   1  15   0       52.02       54.98     17.91 o
   2  15   0        6.50       -2.55     15.44 o
   3  15   0       28.68       19.82     17.33 o
   0  16   0        2.42       10.37     29.27 o
   1  16   0        0.04      -11.57     20.91 o
  -9   1   1       33.50       42.08     23.78 o
  -8   1   1       49.61       73.18     21.95 o
  -7   1   1       38.45       45.13     16.47 o
  -6   1   1      811.67      750.78     22.56 o
  -5   1   1      314.19      323.93     15.55 o
  -4   1   1     2373.47     2350.26     91.47 o
  -3   1   1     1358.58     1283.91     35.42 o
  -2   1   1     2505.51     2906.44     97.50 o
  -1   1   1     2324.65     2174.19     38.87 o
   1   1   1        8.86       43.59      3.39 o
   2   1   1      502.89      478.51     11.63 o
   3   1   1      532.67      674.01     22.20 o
   4   1   1      216.10      213.91     24.76 o
   5   1   1      202.26      208.39     18.37 o
   6   1   1       15.59       21.87     10.25 o
   7   1   1      108.11      111.60     18.29 o
   8   1   1        0.89       21.95     17.08 o
   9   1   1        1.77       45.74     22.56 o
  -9   2   1        1.05       10.37     24.39 o
  -8   2   1       77.39       92.69     24.39 o
  -7   2   1        3.89       23.17     18.90 o
  -6   2   1      118.69      132.14     12.53 o
  -5   2   1       23.95       29.67      8.43 o
  -4   2   1     1399.90     1386.27     33.88 o
  -3   2   1       45.38       79.91      6.88 o
  -2   2   1       77.29       30.07      3.60 o
  -1   2   1     2465.92     2466.81     28.91 o
   0   2   1     3440.12     3653.08     38.86 o
   1   2   1     1728.87     1901.45     23.34 o
   2   2   1     7809.41     7414.57     89.08 o
   3   2   1        1.46       23.10      5.98 o
   4   2   1     2143.16     2003.06     42.95 o
   5   2   1     1378.37     1467.76     33.83 o
   6   2   1        5.59        1.86      9.75 o
   7   2   1      241.74      239.05     28.05 o
   8   2   1       33.46       34.15     21.95 o
   9   2   1       13.58       26.22     24.39 o
  -9   3   1       31.77       67.69     28.66 o
  -8   3   1        4.07       67.69     24.39 o
  -7   3   1       73.99       92.69     24.39 o
  -6   3   1      247.62      219.54     29.27 o
  -5   3   1      667.75      739.93     32.82 o
  -4   3   1        3.18       26.95     11.09 o
  -3   3   1      732.62      587.25     11.60 o
  -2   3   1     1234.57     1055.22     15.82 o
  -1   3   1      897.89      653.11      9.48 o
   0   3   1     3106.13     3337.44     35.01 o
   1   3   1     9011.30     8616.28     91.24 o
   2   3   1        4.06       28.95      4.05 o
   3   3   1      384.22      314.20     10.84 o
   4   3   1      311.71      369.70     15.77 o
   5   3   1       85.76       96.08     13.48 o
   6   3   1       18.88       18.08     20.43 o
   7   3   1       28.77       58.54     22.56 o
   8   3   1        2.97       -7.32     22.56 o
   9   3   1       12.98       29.27     26.83 o
  -9   4   1        0.27        1.83     29.27 o
  -8   4   1        0.89       18.29     23.17 o
  -7   4   1       10.62       19.51     23.17 o
  -6   4   1      146.02      155.51     28.05 o
  -5   4   1       79.04      113.88     13.02 o
  -4   4   1      356.49      317.74     13.46 o
  -3   4   1       30.01       43.88      5.79 o
  -2   4   1      602.81      484.33     10.32 o
  -1   4   1      520.52      500.50     19.74 o
   0   4   1     1803.57     1789.64     19.16 o
   1   4   1        3.12       60.02      4.00 o
   2   4   1      135.95      237.96      7.79 o
   3   4   1        1.15        9.20      4.18 o
   4   4   1       70.25       47.55      9.05 o
   5   4   1      752.55      823.42     29.75 o
   6   4   1       79.11       70.55     32.32 o
   7   4   1       26.00       46.96     26.83 o
   8   4   1        1.96       15.86     25.00 o
   9   4   1        0.21       62.81     31.10 o
  -8   5   1       33.57       51.23     29.27 o
  -7   5   1      126.41       92.08     30.49 o
  -6   5   1      179.35      242.10     34.76 o
  -5   5   1       51.80       35.63     14.32 o
  -4   5   1      141.02      184.11     15.42 o
  -3   5   1        0.07        6.00      6.21 o
  -2   5   1        1.61       10.90      4.22 o
  -1   5   1     4975.34     4969.20     52.40 o
   0   5   1      138.48      164.20      5.39 o
   1   5   1      242.04      432.29      9.25 o
   2   5   1      315.42      413.72      9.85 o
   3   5   1     1671.40     1803.17     30.31 o
   4   5   1      822.87      875.17     35.13 o
   5   5   1        4.41       -3.42     11.03 o
   6   5   1       95.37      131.64     23.58 o
   7   5   1       57.91       56.10     28.05 o
   8   5   1       19.88        6.10     28.05 o
  -8   6   1        0.12      -11.59     26.83 o
  -7   6   1        0.01       81.72     30.49 o
  -6   6   1      252.66      162.82     34.15 o
  -5   6   1        3.39       -9.98      9.98 o
  -4   6   1        9.96        8.21      7.37 o
  -3   6   1        4.35        0.12      5.45 o
  -2   6   1      130.03      139.81      7.73 o
  -1   6   1      100.67      116.86      6.35 o
   0   6   1      286.39      368.12      9.83 o
   1   6   1      416.03      369.03     17.72 o
   2   6   1      332.37      443.70     14.26 o
   3   6   1       28.17       28.35      5.53 o
   4   6   1       25.67       41.91      8.32 o
   5   6   1      198.22      166.69     19.17 o
   6   6   1       37.99       26.41     19.78 o
   7   6   1        0.89       21.95     29.27 o
   8   6   1       16.22       43.30     31.71 o
  -8   7   1        7.80       50.62     33.54 o
  -7   7   1       12.38       21.95     29.27 o
  -6   7   1      246.18      216.49     39.03 o
  -5   7   1      145.70      103.65     15.35 o
  -4   7   1      425.17      426.63     13.86 o
  -3   7   1      309.82      303.24     15.37 o
  -2   7   1      504.44      553.50     15.80 o
  -1   7   1       26.85       28.49      5.24 o
   0   7   1       69.28      107.57      8.25 o
   1   7   1     1908.63     1957.86     29.70 o
   2   7   1      131.21      128.21      7.79 o
   3   7   1        0.12        2.84      5.90 o
   4   7   1       27.28       11.53      7.12 o
   5   7   1      240.21      206.74     16.64 o
   6   7   1        1.20      -16.18     18.29 o
   7   7   1        0.07      -16.47     27.44 o
   8   7   1       47.67       87.20     35.98 o
  -8   8   1       25.55       86.59     37.81 o
  -7   8   1       24.81       32.32     31.71 o
  -6   8   1       24.36       41.47     29.88 o
  -5   8   1      107.55      121.33     12.43 o
  -4   8   1       36.43       26.11      7.97 o
  -3   8   1      178.97      176.59      9.25 o
  -2   8   1      100.69      107.65      9.04 o
  -1   8   1      353.71      359.82     17.43 o
   0   8   1      209.70      232.59     10.50 o
   1   8   1      468.39      443.14     16.85 o
   2   8   1      395.27      368.41     14.12 o
   3   8   1      308.98      329.35     12.48 o
   4   8   1      131.01      123.98     10.00 o
   5   8   1      133.67      125.21     28.94 o
   6   8   1        1.54        6.87     21.12 o
   7   8   1       20.24        1.22     31.71 o
   8   8   1       40.49       46.35     36.59 o
  -7   9   1        0.06      -28.66     28.66 o
  -6   9   1       58.27       54.41     15.99 o
  -5   9   1        0.16       -8.62     12.23 o
  -4   9   1       26.55       18.04      8.14 o
  -3   9   1      529.31      487.10     16.80 o
  -2   9   1      342.31      354.19     19.00 o
  -1   9   1      150.29      167.60      9.79 o
   0   9   1     1465.50     1569.19     28.99 o
   1   9   1      126.66      165.94     11.91 o
   2   9   1        1.52       -8.28      8.28 o
   3   9   1     1446.20     1380.66     31.03 o
   4   9   1        1.16        2.53      8.07 o
   5   9   1       36.33       44.06     11.13 o
   6   9   1       34.86       15.14     13.87 o
   7   9   1       12.91        0.00     31.71 o
  -7  10   1       17.03       17.60     20.73 o
  -6  10   1       41.45       49.16     18.10 o
  -5  10   1      248.44      287.05     23.00 o
  -4  10   1      111.18       99.49     15.84 o
  -3  10   1        6.44       21.75      9.92 o
  -2  10   1      685.52      601.55     23.45 o
  -1  10   1       54.76       66.81      9.30 o
   0  10   1       58.87       66.74      8.85 o
   1  10   1      232.72      252.18     13.59 o
   2  10   1      398.12      342.63     16.40 o
   3  10   1       41.08       48.75      9.14 o
   4  10   1      166.24      171.66     21.44 o
   5  10   1        3.35       -3.74     24.89 o
   6  10   1        1.78        2.34     16.53 o
   7  10   1       25.85       40.86     36.59 o
  -6  11   1       61.83       59.84     39.94 o
  -5  11   1        0.62       14.24     17.91 o
  -4  11   1       10.83       17.69     12.37 o
  -3  11   1      201.39      197.25     17.84 o
  -2  11   1       62.65       60.38     13.43 o
  -1  11   1       19.74        9.64     11.27 o
   0  11   1      117.30      167.37     16.70 o
   1  11   1        5.23        8.13     13.18 o
   2  11   1      103.78      120.13     13.84 o
   3  11   1      393.78      332.22     18.96 o
   4  11   1        0.63        6.43      9.37 o
   5  11   1        0.75       16.79     15.14 o
   6  11   1       21.41       58.06     20.30 o
  -6  12   1       15.23       25.03     22.11 o
  -5  12   1       24.14       40.04     21.43 o
  -4  12   1       10.53        3.92     14.73 o
  -3  12   1       33.76       32.20     13.35 o
  -2  12   1        0.46       22.02     12.50 o
  -1  12   1        0.54       -0.93      9.00 o
   0  12   1      155.70      167.96     13.38 o
   1  12   1        0.13       -9.97      9.97 o
   2  12   1       54.07       15.63     10.51 o
   3  12   1      112.30       91.95     17.15 o
   4  12   1       43.72       33.38     14.07 o
   5  12   1       42.49       25.60     33.54 o
   6  12   1        4.11      -20.30     20.30 o
  -5  13   1       41.17       20.83     22.21 o
  -4  13   1        1.07       -9.07     17.23 o
  -3  13   1        4.13       18.97     13.37 o
  -2  13   1      238.83      236.90     19.96 o
  -1  13   1        2.92       10.55     12.94 o
   0  13   1       26.44        5.80     12.79 o
   1  13   1      250.49      213.32     19.07 o
   2  13   1      144.89      161.56     21.38 o
   3  13   1       29.82       32.54     14.46 o
   4  13   1       20.26       41.32     18.86 o
   5  13   1       22.01       38.18     23.58 o
  -4  14   1       54.12       57.23     19.96 o
  -3  14   1        0.01       10.75     24.80 o
  -2  14   1        0.00       -9.82     14.24 o
  -1  14   1      188.58      188.04     22.05 o
   0  14   1       26.44       27.52     14.64 o
   1  14   1       46.43        7.02     14.18 o
   2  14   1      183.31      180.88     19.54 o
   3  14   1        0.11        9.89     13.92 o
   4  14   1       18.01        1.76     27.15 o
  -3  15   1        4.15       31.03     53.02 o
  -2  15   1       26.68       27.09     22.48 o
  -1  15   1       15.83       10.20     19.62 o
   0  15   1        7.11       -3.63     18.60 o
   1  15   1       64.22       70.17     22.00 o
   2  15   1       59.58       93.42     20.23 o
   3  15   1       19.20      -12.39     20.05 o
  -1  16   1       43.13       63.13     24.72 o
   0  16   1        2.89        1.05     20.21 o
   1  16   1        4.18        8.42     17.12 o
  -9   0   2       44.16       67.69     22.56 o
  -8   0   2       86.75       60.98     18.90 o
  -7   0   2      175.24      146.97     17.68 o
  -5   0   2       22.02       21.95      9.76 o
  -4   0   2    22059.80    23145.86    797.65 o
  -3   0   2      623.99      915.96     38.42 o
  -2   0   2    19762.98    20226.03    695.20 o
  -1   0   2     2078.35     2259.91     59.76 o
   1   0   2      113.63      104.28     15.25 o
   2   0   2    17173.73    17624.37    463.98 o
   3   0   2      535.74      358.58     35.98 o
   4   0   2      338.12      330.52     40.86 o
   5   0   2      824.95      716.54     60.37 o
   6   0   2      448.06      499.44     27.04 o
   7   0   2       17.32       -8.54     14.03 o
   8   0   2       84.18      113.43     17.68 o
  -9   1   2       41.04       71.35     24.39 o
  -8   1   2      894.07      850.70     50.62 o
  -7   1   2       76.44       67.69     17.68 o
  -6   1   2       45.16       25.11      8.15 o
  -5   1   2      692.36      684.96     19.99 o
  -4   1   2      523.01      548.52     16.12 o
  -3   1   2     9933.74     9864.75    196.31 o
  -2   1   2    37285.59    38139.36    536.94 o
  -1   1   2    12672.04    13846.82    142.00 o
   1   1   2    17361.21    17736.37    218.80 o
   2   1   2       52.83      182.61      7.27 o
   3   1   2      105.64       48.16     15.52 o
   4   1   2     2816.82     2604.58     64.34 o
   5   1   2      372.99      443.37     23.05 o
   6   1   2      285.41      258.49     32.18 o
   7   1   2       18.47       30.36     12.01 o
   8   1   2       12.95       65.25     19.51 o
   9   1   2        0.01       44.52     22.56 o
  -9   2   2       15.18       28.66     23.17 o
  -8   2   2        8.13       29.27     21.34 o
  -7   2   2       33.77       -1.22     17.68 o
  -6   2   2       19.71        2.37      8.71 o
  -5   2   2       54.29       69.57      9.01 o
  -4   2   2      776.58      779.07     25.09 o
  -3   2   2      442.94      381.23     12.17 o
  -2   2   2     1887.25     2347.74     36.41 o
  -1   2   2      305.43      421.83     11.09 o
   0   2   2      167.80      180.73      4.68 o
   1   2   2      816.04      888.30     13.54 o
   2   2   2     4485.88     4931.11     64.50 o
   3   2   2       17.59       10.45      5.28 o
   4   2   2      327.74      346.45     15.25 o
   5   2   2      880.80      821.55     25.00 o
   6   2   2       95.81       89.10     13.97 o
   7   2   2        2.08       26.22     18.90 o
   8   2   2       53.40       60.37     23.78 o
   9   2   2       62.95       87.20     28.66 o
  -9   3   2       25.92       80.50     30.49 o
  -8   3   2       49.71       59.15     25.00 o
  -7   3   2      130.02      129.28     27.44 o
  -6   3   2       47.68       79.28     23.17 o
  -5   3   2      898.68      888.50     28.45 o
  -4   3   2      671.71      629.93     21.78 o
  -3   3   2       72.47       52.61      5.49 o
  -2   3   2      857.78      847.64     14.43 o
  -1   3   2     5829.88     5772.21     61.61 o
   0   3   2     4104.50     4133.53     44.79 o
   1   3   2       16.43       49.82      3.84 o
   2   3   2      726.02      727.96     12.19 o
   3   3   2      172.80      198.77      9.76 o
   4   3   2      467.31      469.77     17.76 o
   5   3   2        2.24       11.32      8.70 o
   6   3   2       77.94       64.63     18.16 o
   7   3   2        7.82       38.52     25.92 o
   8   3   2        7.73       54.27     26.22 o
   9   3   2        8.27       42.69     28.66 o
  -9   4   2        6.88       25.00     28.05 o
  -8   4   2        0.21       28.05     23.78 o
  -7   4   2        0.36       -3.05     21.95 o
  -6   4   2       15.50       14.03     20.73 o
  -5   4   2      121.39      109.87     13.05 o
  -4   4   2       22.15       22.77      9.83 o
  -3   4   2      119.36      112.26      7.82 o
  -2   4   2     2960.38     2950.77     35.57 o
  -1   4   2      177.50      173.37      6.93 o
   0   4   2      213.63      264.80      6.44 o
   1   4   2      972.93      761.10     12.46 o
   2   4   2      499.12      513.17     12.16 o
   3   4   2      368.61      437.62     10.81 o
   4   4   2      899.48      818.94     28.08 o
   5   4   2        7.87        4.33      8.89 o
   6   4   2       14.34        6.98     17.43 o
   7   4   2      332.88      337.40     32.47 o
   8   4   2       10.58       64.03     26.83 o
  -8   5   2       24.29       43.30     29.27 o
  -7   5   2      291.35      229.90     36.59 o
  -6   5   2      213.03      175.63     31.71 o
  -5   5   2        6.58        3.88     10.58 o
  -4   5   2     1247.00     1189.49     35.70 o
  -3   5   2      680.63      705.40     25.30 o
  -2   5   2       27.99       29.12      4.46 o
  -1   5   2     4255.64     4209.34     43.17 o
   0   5   2     1234.34     1275.15     17.28 o
   1   5   2      357.22      548.32     12.28 o
   2   5   2     1227.94     1018.69     16.56 o
   3   5   2      164.96      191.74      9.38 o
   4   5   2       91.45      104.69     10.37 o
   5   5   2      288.56      243.27     20.75 o
   6   5   2       35.04       43.17     20.36 o
   7   5   2        4.58       35.51     35.06 o
   8   5   2       75.91       89.64     32.93 o
  -8   6   2        1.81       -4.27     28.05 o
  -7   6   2        2.58        1.83     25.61 o
  -6   6   2        0.46       10.37     25.00 o
  -5   6   2       32.60       31.05     11.64 o
  -4   6   2       19.04       37.44      8.73 o
  -3   6   2      244.76      315.26     12.44 o
  -2   6   2     1504.43     1455.70     22.32 o
  -1   6   2       46.24      133.52      6.37 o
   0   6   2      262.33      300.80      9.31 o
   1   6   2     1141.30      984.36     16.25 o
   2   6   2      301.14      298.09      9.93 o
   3   6   2      306.51      406.00     16.53 o
   4   6   2      535.04      531.91     23.10 o
   5   6   2        0.99       -8.54     12.54 o
   6   6   2        0.84       -9.99     19.01 o
   7   6   2      245.22      203.39     30.33 o
   8   6   2        2.22       53.66     31.10 o
  -8   7   2        0.01        7.93     32.32 o
  -7   7   2      208.90      195.75     39.64 o
  -6   7   2       38.51        5.49     26.22 o
  -5   7   2       57.50       40.83     18.39 o
  -4   7   2     1199.50     1235.83     25.63 o
  -3   7   2       77.93       92.39     11.59 o
  -2   7   2       75.90       67.86      6.50 o
  -1   7   2     4599.20     4772.06     63.54 o
   0   7   2      231.21      240.21     10.15 o
   1   7   2      706.74      902.69     16.17 o
   2   7   2      912.72      779.22     18.26 o
   3   7   2      118.89      111.36     10.04 o
   4   7   2       14.03       16.94      8.65 o
   5   7   2      376.62      405.38     27.09 o
   6   7   2        6.40      -19.01     19.01 o
   7   7   2        2.79       21.03     31.10 o
   8   7   2        5.55       -6.71     32.32 o
  -8   8   2       22.76      101.23     39.64 o
  -7   8   2        0.01       71.96     34.76 o
  -6   8   2      125.88      122.04     19.82 o
  -5   8   2      139.71      141.44     23.49 o
  -4   8   2      110.99      122.56     10.38 o
  -3   8   2        8.60        4.59      7.67 o
  -2   8   2        0.19        0.69      7.14 o
  -1   8   2      207.07      170.16     10.38 o
   0   8   2       53.19       44.97      7.77 o
   1   8   2      601.02      556.32     13.89 o
   2   8   2       24.24       30.23      7.85 o
   3   8   2       46.28       67.78      8.29 o
   4   8   2      450.46      448.18     15.18 o
   5   8   2       28.33        9.90     14.13 o
   6   8   2        1.45       15.98     21.35 o
   7   8   2       42.51       45.06     28.05 o
   8   8   2        0.94       46.35     37.81 o
  -7   9   2       23.58       59.06     25.92 o
  -6   9   2       62.71       63.12     21.04 o
  -5   9   2        1.55       -0.38     10.57 o
  -4   9   2       80.68       94.44     11.26 o
  -3   9   2      168.16      188.44     13.08 o
  -2   9   2      251.14      276.08     17.67 o
  -1   9   2        1.03        0.74      7.57 o
   0   9   2      109.60      126.16      9.21 o
   1   9   2      897.44      840.23     18.78 o
   2   9   2      530.80      503.90     17.01 o
   3   9   2      121.92      135.81     12.20 o
   4   9   2       71.14       57.03      9.83 o
   5   9   2      215.92      170.10     18.70 o
   6   9   2       15.77        3.08     13.64 o
   7   9   2        0.00       25.61     34.15 o
  -7  10   2        0.02       29.56     26.53 o
  -6  10   2       44.77       44.66     23.17 o
  -5  10   2        9.05        5.41     13.97 o
  -4  10   2       64.27       56.56     12.65 o
  -3  10   2      326.88      319.37     25.14 o
  -2  10   2        1.48      -10.22     10.22 o
  -1  10   2        1.55       -5.99      8.03 o
   0  10   2      149.51      139.95     10.26 o
   1  10   2      224.37      252.61     16.03 o
   2  10   2       18.69       18.35      8.62 o
   3  10   2        5.85       18.95      9.25 o
   4  10   2       15.10       18.54     10.41 o
   5  10   2      115.82      112.63     18.42 o
   6  10   2       34.64       33.19     17.04 o
   7  10   2        5.68       15.86     36.59 o
  -6  11   2       67.52       95.60     53.05 o
  -5  11   2       13.81       42.89     34.46 o
  -4  11   2        2.47        0.26     13.81 o
  -3  11   2       65.99       98.13     14.67 o
  -2  11   2        8.31       12.56     11.60 o
  -1  11   2        2.40       -7.65      8.57 o
   0  11   2      435.99      436.03     16.23 o
   1  11   2        0.58        6.77      8.74 o
   2  11   2      193.13      202.31     15.42 o
   3  11   2      570.11      593.23     30.59 o
   4  11   2        0.79       15.96     10.73 o
   5  11   2      202.19      204.58     21.92 o
   6  11   2       29.76       39.72     17.29 o
  -6  12   2       61.92      100.77     32.32 o
  -5  12   2       56.77       76.23     28.05 o
  -4  12   2       35.29       32.97     13.54 o
  -3  12   2      454.69      454.65     25.44 o
  -2  12   2       81.33       70.71     17.25 o
  -1  12   2        6.30       -2.35      9.64 o
   0  12   2      227.11      216.43     17.66 o
   1  12   2       44.88       47.99     10.80 o
   2  12   2       17.64       17.16     10.37 o
   3  12   2      289.98      295.98     19.22 o
   4  12   2      173.80      181.60     16.49 o
   5  12   2        0.30       15.69     13.43 o
   6  12   2      171.14      170.86     20.96 o
  -5  13   2       14.85       25.04     22.00 o
  -4  13   2       68.15       81.59     17.01 o
  -3  13   2       50.56       54.12     13.71 o
  -2  13   2      109.12       90.73     16.12 o
  -1  13   2       46.20       29.37     12.10 o
   0  13   2       10.96       27.91     13.85 o
   1  13   2        7.59       18.62     12.78 o
   2  13   2       18.74       47.00     14.21 o
   3  13   2      145.72      149.63     18.56 o
   4  13   2        0.13      -15.43     18.07 o
   5  13   2       28.96       12.47     27.14 o
  -4  14   2       20.96       14.85     18.37 o
  -3  14   2       62.77       51.32     16.22 o
  -2  14   2        0.40        6.08     15.04 o
  -1  14   2        1.52      -15.73     15.73 o
   0  14   2        7.97        8.10     15.28 o
   1  14   2        9.78        3.59     14.00 o
   2  14   2       16.92       32.25     14.94 o
   3  14   2       69.52       47.11     17.96 o
   4  14   2       27.75       38.03     26.35 o
  -3  15   2       36.08       43.04     18.34 o
  -2  15   2        2.37      -11.59     15.25 o
  -1  15   2       65.13       55.44     22.56 o
   0  15   2        4.36       -0.60     15.00 o
   1  15   2       15.33       16.21     15.89 o
   2  15   2        3.79      -14.83     14.83 o
   3  15   2        1.51      -19.82     19.82 o
  -1  16   2       23.51       12.30     21.75 o
   0  16   2       16.15       22.74     21.75 o
  -9   1   3        3.03       12.62     13.89 o
  -8   1   3       93.53       68.37     13.87 o
  -7   1   3       33.01        8.54     16.47 o
  -6   1   3      266.55      243.79     14.15 o
  -5   1   3      146.19      195.04      9.69 o
  -4   1   3       26.21        5.50      7.21 o
  -3   1   3        2.86       29.42      5.24 o
  -2   1   3     1044.22      891.18     13.24 o
  -1   1   3      137.73      131.80      6.15 o
   0   1   3     1548.06     1617.20     20.26 o
   1   1   3       13.23       56.24     10.86 o
   2   1   3      557.16      485.49     18.32 o
   3   1   3       40.84       76.27     16.65 o
   4   1   3      808.71      729.65     34.42 o
   5   1   3       48.07       68.46     13.08 o
   6   1   3      143.79      157.25     10.20 o
   7   1   3       46.63       39.43     11.79 o
   8   1   3        4.65       25.61     18.29 o
   9   1   3        6.65       39.64     23.17 o
  -9   2   3        0.92       27.44     24.39 o
  -8   2   3        0.49       10.98     21.34 o
  -7   2   3      183.00      205.51     28.05 o
  -6   2   3        0.32        6.63     28.36 o
  -5   2   3      181.90      194.02     13.26 o
  -4   2   3      529.27      514.63     18.84 o
  -3   2   3      357.61      305.41     10.48 o
  -2   2   3        7.12       49.56      4.45 o
  -1   2   3     5811.52     5408.38     57.04 o
   0   2   3     1510.69     1553.70     19.37 o
   1   2   3      881.33      814.60     12.43 o
   2   2   3      765.45      620.18     12.70 o
   3   2   3     1797.83     1832.45     34.89 o
   4   2   3       11.11       56.67     11.16 o
   5   2   3     1363.01     1433.54     31.52 o
   6   2   3      265.24      256.73     18.15 o
   7   2   3        0.25      -16.71     16.71 o
   8   2   3       29.77       44.52     23.78 o
   9   2   3        4.64       87.20     28.05 o
  -9   3   3        0.21       61.59     28.66 o
  -8   3   3        5.19      -16.47     20.73 o
  -7   3   3       14.37        3.66     20.12 o
  -6   3   3      128.19      142.70     25.61 o
  -5   3   3      493.67      542.98     22.74 o
  -4   3   3      255.56      199.47     12.96 o
  -3   3   3      410.03      350.54      9.32 o
  -2   3   3       68.72       41.33      4.05 o
  -1   3   3      648.47      603.94     12.76 o
   0   3   3     1143.03     1164.72     15.34 o
   1   3   3     1723.64     1552.59     31.38 o
   2   3   3      215.31      211.66      7.06 o
   3   3   3      300.47      276.57     12.53 o
   4   3   3      438.81      405.26     15.85 o
   5   3   3       30.56       47.21     10.07 o
   6   3   3       36.30       43.45     13.96 o
   7   3   3       19.78       37.34     20.08 o
   8   3   3        0.14       51.84     26.83 o
   9   3   3        2.94       42.69     29.88 o
  -9   4   3        2.64        5.49     27.44 o
  -8   4   3        3.79       10.98     25.00 o
  -7   4   3       37.84       71.35     26.22 o
  -6   4   3        2.79      -18.29     18.90 o
  -5   4   3       14.77        8.85     10.02 o
  -4   4   3     2621.57     2603.29     53.19 o
  -3   4   3        2.21        3.06      4.00 o
  -2   4   3     2114.11     2054.13     27.44 o
  -1   4   3     2189.15     1883.22     19.51 o
   0   4   3      142.57      132.35      5.33 o
   1   4   3      417.47      397.30      9.88 o
   2   4   3      576.10      483.04     11.66 o
   3   4   3        3.84        8.26      4.64 o
   4   4   3      147.39      134.49     12.45 o
   5   4   3      389.93      445.28     18.51 o
   6   4   3       30.89       12.04     17.82 o
   7   4   3      100.73      100.67     23.90 o
   8   4   3        3.88       29.88     26.83 o
  -8   5   3       13.11      -20.12     23.78 o
  -7   5   3        0.09       14.03     25.00 o
  -6   5   3       26.78        9.76     22.56 o
  -5   5   3      383.90      402.90     21.34 o
  -4   5   3      178.75      155.38     11.09 o
  -3   5   3      708.03      723.15     16.25 o
  -2   5   3       56.71       79.54      7.20 o
  -1   5   3     2492.74     2547.76     27.82 o
   0   5   3        9.33       21.67      4.04 o
   1   5   3       37.55       32.84      5.92 o
   2   5   3      886.65      925.59     16.74 o
   3   5   3        0.01       -0.72      5.38 o
   4   5   3      382.82      365.95     22.87 o
   5   5   3        2.12       11.92     12.01 o
   6   5   3        0.05       -1.13     18.30 o
   7   5   3       16.97       17.51     20.66 o
   8   5   3        2.04        8.54     29.27 o
  -8   6   3        2.10       18.90     29.27 o
  -7   6   3        0.65       10.98     26.22 o
  -6   6   3       29.88       29.64     14.03 o
  -5   6   3       24.97       24.17     14.61 o
  -4   6   3      519.80      470.82     16.95 o
  -3   6   3      271.17      284.67     15.23 o
  -2   6   3      288.71      341.16     10.43 o
  -1   6   3       53.43       65.62      5.34 o
   0   6   3     1402.72     1538.63     24.66 o
   1   6   3     1500.30     1368.02     22.29 o
   2   6   3       46.42       64.98      7.06 o
   3   6   3       61.16       57.84      6.46 o
   4   6   3        5.30       12.48      7.96 o
   5   6   3      195.32      176.34     19.41 o
   6   6   3        8.86       17.25     22.26 o
   7   6   3       12.67       16.18     21.88 o
   8   6   3        0.27       57.93     34.15 o
  -8   7   3      116.28       57.32     35.37 o
  -7   7   3        0.22       15.25     28.05 o
  -6   7   3       78.09       67.69     17.37 o
  -5   7   3       11.67        9.34      9.77 o
  -4   7   3      347.27      366.38     14.24 o
  -3   7   3      247.10      259.66     12.93 o
  -2   7   3      128.93      135.35      7.81 o
  -1   7   3       10.44       29.39      5.95 o
   0   7   3      194.92      193.87      9.84 o
   1   7   3       64.13      103.09      9.46 o
   2   7   3      350.56      378.16     13.59 o
   3   7   3      123.77      146.73      9.01 o
   4   7   3       47.16       44.50      8.07 o
   5   7   3        0.20      -12.11     12.48 o
   6   7   3       20.44       36.15     22.64 o
   7   7   3        5.78        2.70     32.93 o
   8   7   3        8.21       17.68     34.15 o
  -8   8   3       52.58       86.59     39.03 o
  -7   8   3       41.61       15.00     14.29 o
  -6   8   3       30.92       41.88     19.45 o
  -5   8   3      305.95      300.92     17.80 o
  -4   8   3        1.28       12.53      8.45 o
  -3   8   3       52.56       34.90      8.47 o
  -2   8   3      233.62      228.21     10.96 o
  -1   8   3       79.27       70.71      8.00 o
   0   8   3      427.89      434.88     14.52 o
   1   8   3      287.68      280.26     11.12 o
   2   8   3       55.38       42.70      8.41 o
   3   8   3      365.51      349.21     14.23 o
   4   8   3        2.40       -4.11      7.89 o
   5   8   3       53.80       37.00     11.46 o
   6   8   3      118.07      125.22     27.17 o
   7   8   3        6.65       29.88     25.01 o
  -7   9   3        7.64        4.24     25.00 o
  -6   9   3       29.24       22.01     12.85 o
  -5   9   3       65.03       79.96     13.09 o
  -4   9   3       36.31       33.65     14.69 o
  -3   9   3       79.70       63.67     10.48 o
  -2   9   3      331.44      294.65     19.63 o
  -1   9   3      444.33      448.14     15.45 o
   0   9   3      426.68      442.73     17.20 o
   1   9   3     1529.25     1407.48     28.41 o
   2   9   3       60.26       71.43      9.84 o
   3   9   3     1015.05      953.31     25.29 o
   4   9   3        2.32        5.31      8.35 o
   5   9   3        0.04       -9.16     22.56 o
   6   9   3        6.76       -2.33     14.13 o
   7   9   3       55.46       88.49     28.37 o
  -7  10   3        6.14       27.96     40.55 o
  -6  10   3      106.46       92.30     20.08 o
  -5  10   3       70.56       61.98     14.06 o
  -4  10   3        1.54       -3.31     10.50 o
  -3  10   3      296.42      239.12     17.74 o
  -2  10   3        4.75       19.86      8.47 o
  -1  10   3       42.73       68.74      9.47 o
   0  10   3     2312.80     2251.18     39.32 o
   1  10   3      526.97      530.67     18.22 o
   2  10   3      645.04      540.11     20.16 o
   3  10   3       12.89        8.78      9.81 o
   4  10   3       77.92       73.99     13.15 o
   5  10   3      137.95      117.91     18.62 o
   6  10   3      134.26      142.78     31.21 o
   7  10   3       46.12       18.54     25.43 o
  -6  11   3       57.70       45.04     20.48 o
  -5  11   3       32.55       46.82     14.69 o
  -4  11   3       75.25       70.49     12.68 o
  -3  11   3       11.18       -0.17     11.79 o
  -2  11   3       26.46       15.15     10.62 o
  -1  11   3      126.76      133.54     11.89 o
   0  11   3      134.32      175.27     12.09 o
   1  11   3      485.69      465.10     19.41 o
   2  11   3        3.22       14.17      9.15 o
   3  11   3      207.78      196.46     16.23 o
   4  11   3       10.26       19.55     12.92 o
   5  11   3       13.58       33.68     16.53 o
   6  11   3        0.61       10.57     17.44 o
  -6  12   3        1.66       25.06     20.64 o
  -5  12   3       54.78       53.25     18.25 o
  -4  12   3       86.06       71.74     13.68 o
  -3  12   3        0.03       -2.43     11.16 o
  -2  12   3        2.31       27.84     11.77 o
  -1  12   3      277.93      272.48     17.70 o
   0  12   3      119.83      131.89     15.36 o
   1  12   3        6.58        4.95     11.34 o
   2  12   3       28.67       73.69     12.73 o
   3  12   3      106.02       87.87     12.33 o
   4  12   3       16.36       19.40     12.31 o
   5  12   3        3.02       33.92     16.86 o
   6  12   3       12.04       50.72     19.51 o
  -5  13   3        0.42       -9.85     20.64 o
  -4  13   3       19.82       11.03     15.18 o
  -3  13   3        0.01       12.69     12.49 o
  -2  13   3       73.87       99.92     19.98 o
  -1  13   3       39.27       32.19     14.63 o
   0  13   3       41.27       24.74     13.56 o
   1  13   3       39.67       69.97     15.05 o
   2  13   3       28.68       18.53     13.88 o
   3  13   3        0.19      -12.62     12.81 o
   4  13   3        8.57       -2.57     14.05 o
   5  13   3        2.26       25.86     23.69 o
  -4  14   3       11.42       27.98     18.86 o
  -3  14   3        0.16       14.74     14.30 o
  -2  14   3       67.50       42.37     19.78 o
  -1  14   3      169.86      153.78     19.65 o
   0  14   3        8.93       -3.41     13.71 o
   1  14   3        1.38      -12.08     12.08 o
   2  14   3      117.13      139.09     19.27 o
   3  14   3        1.91       -1.54     14.78 o
   4  14   3       14.43      -16.90     17.20 o
  -3  15   3       22.58       38.72     19.09 o
  -2  15   3       63.73       62.45     23.04 o
  -1  15   3       11.96       28.36     20.27 o
   0  15   3       61.30       40.13     16.60 o
   1  15   3      107.84      115.27     30.48 o
   2  15   3        1.98       -2.81     15.74 o
   3  15   3       44.96       40.72     23.09 o
   0  16   3       11.95       -9.74     15.49 o
  -9   0   4        1.69       -3.66     20.12 o
  -8   0   4       53.38      -15.86     16.47 o
  -7   0   4      167.23      175.02     21.95 o
  -6   0   4      172.43      177.48     11.81 o
  -5   0   4     2195.77     2371.40     52.58 o
  -4   0   4       74.11       82.67      7.05 o
  -3   0   4      127.87      153.15      8.32 o
  -2   0   4     3152.51     2270.88     41.57 o
  -1   0   4       65.75       27.66      5.32 o
   0   0   4     4253.22     4629.83     81.64 o
   1   0   4    10308.69    10537.49    207.96 o
   2   0   4       23.79        7.38      6.73 o
   3   0   4      356.43      318.94     36.59 o
   4   0   4      717.87      629.95     52.44 o
   5   0   4      270.93      309.18     46.35 o
   6   0   4       66.98       85.96     15.27 o
   7   0   4       21.81       24.53     30.49 o
   8   0   4       17.37       46.48     27.14 o
  -9   1   4        6.79       18.08     14.59 o
  -8   1   4        0.07        9.65     12.15 o
  -7   1   4       90.67       64.84     11.84 o
  -6   1   4     1056.75     1145.13     32.74 o
  -5   1   4      110.38       76.06      7.77 o
  -4   1   4       96.54      125.72      9.49 o
  -3   1   4     2737.10     2455.49     34.54 o
  -2   1   4     1180.04     1159.29     16.49 o
  -1   1   4       47.68       59.11      4.04 o
   0   1   4    18793.93    19683.29    236.90 o
   1   1   4      862.92      779.91     14.99 o
   2   1   4     1075.71     1260.90     28.17 o
   3   1   4     1211.19      903.72     22.60 o
   4   1   4      496.78      442.12     22.80 o
   5   1   4       19.29       24.74      6.60 o
   6   1   4      898.25      850.95     28.02 o
   7   1   4       19.60       19.57     15.37 o
   8   1   4       12.15       12.22     15.24 o
   9   1   4       31.36       76.23     26.22 o
  -9   2   4        8.84       39.03     25.61 o
  -8   2   4       44.10       41.47     23.17 o
  -7   2   4       98.67       98.79     23.78 o
  -6   2   4       46.43       63.42     20.12 o
  -5   2   4     1227.13     1276.98     35.37 o
  -4   2   4      873.97      902.27     22.19 o
  -3   2   4      236.02      259.87      8.17 o
  -2   2   4      228.45      386.10      8.24 o
  -1   2   4      143.14      134.30      8.82 o
   0   2   4       36.14       29.03      4.04 o
   1   2   4     2382.13     2286.47     32.54 o
   2   2   4      204.88      251.00      9.02 o
   3   2   4       76.06      152.95     12.79 o
   4   2   4      218.85      227.38     15.97 o
   5   2   4      354.14      391.17     16.03 o
   6   2   4       11.08       25.43     11.40 o
   7   2   4        1.60       17.41     13.40 o
   8   2   4        6.55       78.06     25.61 o
   9   2   4        0.21       13.42     25.61 o
  -9   3   4       22.97      -23.78     23.78 o
  -8   3   4        4.60       29.27     23.78 o
  -7   3   4        3.08        2.44     20.73 o
  -6   3   4       65.07       44.52     20.73 o
  -5   3   4      996.58      915.16     31.69 o
  -4   3   4      381.13      413.87     16.56 o
  -3   3   4        0.33        8.74      3.10 o
  -2   3   4     2254.30     2239.10     26.41 o
  -1   3   4     1512.49     1351.62     17.22 o
   0   3   4     2007.12     2081.02     25.83 o
   1   3   4     2195.48     2011.63     28.21 o
   2   3   4     1360.11     1404.10     23.46 o
   3   3   4      108.18      114.87     10.71 o
   4   3   4     1607.37     1562.53     33.75 o
   5   3   4       11.42       22.91      9.32 o
   6   3   4       25.04       11.08     13.00 o
   7   3   4      139.20      145.68     19.09 o
   8   3   4       69.51       80.43     23.80 o
  -9   4   4       62.40       37.81     29.27 o
  -8   4   4       31.85       38.42     26.83 o
  -7   4   4       36.91       89.03     26.83 o
  -6   4   4       50.04       48.51     28.36 o
  -5   4   4       73.07       72.49     10.53 o
  -4   4   4      166.24      160.45      7.67 o
  -3   4   4     1078.27     1056.98     22.23 o
  -2   4   4        8.87        7.49      3.60 o
  -1   4   4      415.46      417.54     10.63 o
   0   4   4      225.50      190.82      6.32 o
   1   4   4        3.57       31.06      5.89 o
   2   4   4       20.24       21.20      4.34 o
   3   4   4        7.68       12.49      5.46 o
   4   4   4       73.72       70.65     10.14 o
   5   4   4      127.67      111.10     17.34 o
   6   4   4       20.74       28.08     14.63 o
   7   4   4      244.01      233.86     29.67 o
   8   4   4        0.70       -0.44     21.87 o
  -8   5   4        0.19       -7.93     25.61 o
  -7   5   4      121.69      132.04     17.35 o
  -6   5   4        1.64      -11.36     11.36 o
  -5   5   4      254.75      212.07     13.32 o
  -4   5   4     1414.01     1408.28     23.74 o
  -3   5   4       83.77       90.95      6.66 o
  -2   5   4      134.33      130.39      6.40 o
  -1   5   4     4146.48     3877.65     42.05 o
   0   5   4      571.33      607.09     12.59 o
   1   5   4      123.20       70.00      8.04 o
   2   5   4      987.73      859.85     16.54 o
   3   5   4       71.69       82.40      7.87 o
   4   5   4      890.51      846.09     34.22 o
   5   5   4      382.30      331.74     40.39 o
   6   5   4       58.88       39.86     35.37 o
   7   5   4       22.67       50.07     22.66 o
   8   5   4       92.49       93.65     40.55 o
  -8   6   4        4.37      -20.73     27.44 o
  -7   6   4        0.41      -13.65     13.65 o
  -6   6   4      191.97      175.70     21.04 o
  -5   6   4        1.63       -6.08      6.08 o
  -4   6   4      430.90      383.48     12.22 o
  -3   6   4     1413.56     1419.06     25.56 o
  -2   6   4     1169.39     1126.97     18.94 o
  -1   6   4      210.26      267.94      8.16 o
   0   6   4     2718.73     2931.28     44.11 o
   1   6   4       38.70       42.48      6.75 o
   2   6   4        2.84        9.56      6.02 o
   3   6   4       51.38       28.40      6.55 o
   4   6   4      215.42      203.85     19.82 o
   5   6   4       20.99       13.60     13.46 o
   6   6   4       16.66       17.88     21.51 o
   7   6   4       80.67      118.14     27.44 o
   8   6   4        1.15       22.95     25.35 o
  -8   7   4        4.37      -18.90     31.71 o
  -7   7   4       88.93       91.09     16.16 o
  -6   7   4        0.15       16.18     10.48 o
  -5   7   4      106.59      101.18     10.44 o
  -4   7   4      681.20      678.49     17.77 o
  -3   7   4       76.11       64.54      7.93 o
  -2   7   4       29.88       61.15      6.15 o
  -1   7   4     1897.54     1817.53     26.97 o
   0   7   4       64.59       55.93      7.90 o
   1   7   4      646.48      606.30     16.27 o
   2   7   4     1032.70      914.58     22.40 o
   3   7   4       18.29       19.27      7.34 o
   4   7   4        4.12       18.66      7.24 o
   5   7   4      477.34      519.07     40.79 o
   6   7   4        0.94        8.07     38.72 o
   7   7   4       14.38       13.46     22.92 o
   8   7   4       16.09       23.52     26.64 o
  -8   8   4        1.14       -6.71     33.54 o
  -7   8   4       16.03       18.84     14.90 o
  -6   8   4      225.59      241.69     25.63 o
  -5   8   4       35.46       29.51      9.51 o
  -4   8   4        9.65        0.91      7.77 o
  -3   8   4      116.74      123.39      9.99 o
  -2   8   4      196.33      245.53     10.33 o
  -1   8   4      218.33      262.69     11.82 o
   0   8   4      142.51      110.43      9.09 o
   1   8   4      640.23      690.27     20.21 o
   2   8   4     1033.69      927.86     21.92 o
   3   8   4       34.44       23.90      8.19 o
   4   8   4      185.95      173.62     12.21 o
   5   8   4       18.46        8.10     13.67 o
   6   8   4       37.75       26.96     22.84 o
   7   8   4       15.69       24.16     25.59 o
  -7   9   4       32.15       31.77     16.94 o
  -6   9   4        7.34        4.91     16.54 o
  -5   9   4       20.81        2.24     11.14 o
  -4   9   4       71.84       72.78     10.19 o
  -3   9   4      696.98      736.74     21.87 o
  -2   9   4      215.73      226.72     13.05 o
  -1   9   4       29.90       52.55      9.19 o
   0   9   4      119.29      131.82     10.51 o
   1   9   4      605.12      552.53     20.06 o
   2   9   4      908.05      935.58     22.93 o
   3   9   4       68.85       90.57     11.35 o
   4   9   4      145.35      110.02     11.43 o
   5   9   4       83.66       93.93     17.57 o
   6   9   4       48.60       69.97     16.67 o
   7   9   4        5.64       46.34     27.16 o
  -7  10   4        0.27       -4.17     17.72 o
  -6  10   4        5.94        0.04     16.71 o
  -5  10   4       55.03       65.67     13.96 o
  -4  10   4        1.92       -1.06      9.70 o
  -3  10   4      216.93      225.72     16.05 o
  -2  10   4      421.66      474.37     24.60 o
  -1  10   4      343.25      334.63     15.80 o
   0  10   4      146.25      147.17     12.50 o
   1  10   4      175.53      201.01     12.88 o
   2  10   4       37.00       31.64     10.09 o
   3  10   4        3.59       -2.78      9.76 o
   4  10   4       45.43       61.06     14.22 o
   5  10   4        7.37        2.56     17.79 o
   6  10   4       93.39       50.09     19.71 o
   7  10   4        5.28        6.63     25.83 o
  -6  11   4       53.00       88.54     22.67 o
  -5  11   4        2.83       -1.02     17.08 o
  -4  11   4       44.86       44.51     11.94 o
  -3  11   4      193.21      158.79     15.23 o
  -2  11   4       86.76       99.73     11.17 o
  -1  11   4        4.45       -8.59      9.21 o
   0  11   4      135.39      142.38     11.54 o
   1  11   4        9.12        2.13      8.44 o
   2  11   4       13.63        7.04      9.27 o
   3  11   4      797.38      804.51     34.93 o
   4  11   4        2.04        2.60     15.67 o
   5  11   4       92.34      110.87     19.98 o
   6  11   4       39.73       27.36     18.03 o
  -6  12   4        0.03      -23.48     23.48 o
  -5  12   4      105.34      120.48     20.31 o
  -4  12   4        0.45       -6.15     11.05 o
  -3  12   4      106.36      111.26     15.28 o
  -2  12   4      115.19      117.97     12.45 o
  -1  12   4       17.02       13.77     10.42 o
   0  12   4       35.77       41.28     11.75 o
   1  12   4      126.84      163.16     21.19 o
   2  12   4      375.39      344.06     18.15 o
   3  12   4       23.03       30.20     11.04 o
   4  12   4      278.07      263.51     21.85 o
   5  12   4       27.07       91.31     44.52 o
  -5  13   4        5.32       45.17     23.23 o
  -4  13   4       65.05       62.62     16.61 o
  -3  13   4       62.13       52.32     15.28 o
  -2  13   4       85.54       90.81     27.44 o
  -1  13   4        8.95        8.37     13.34 o
   0  13   4       28.77       30.13     14.31 o
   1  13   4        3.41       -2.32     12.36 o
   2  13   4       42.18       22.97     13.58 o
   3  13   4      155.21      154.26     14.49 o
   4  13   4       13.05       12.52     12.70 o
   5  13   4       11.88       26.79     16.12 o
  -4  14   4        0.50        0.36     27.66 o
  -3  14   4       14.90       15.01     17.22 o
  -2  14   4       34.95       40.96     22.26 o
  -1  14   4       10.55        7.72     13.80 o
   0  14   4        3.13       -2.29     13.81 o
   1  14   4       29.81       24.63     15.47 o
   2  14   4       21.83       35.48     15.42 o
   3  14   4        0.48       22.52     14.79 o
   4  14   4        6.28       18.87     19.75 o
  -3  15   4        1.09        5.23     20.25 o
  -2  15   4        1.22       10.87     19.19 o
  -1  15   4        0.48      -14.77     14.77 o
   0  15   4        4.96       11.42     15.32 o
   1  15   4       51.78        3.57     19.10 o
   2  15   4        1.78       25.74     32.66 o
  -9   1   5        2.50       19.82     15.70 o
  -8   1   5       31.95       39.22     13.72 o
  -7   1   5        0.28        1.48     10.84 o
  -6   1   5      140.65      109.32     10.53 o
  -5   1   5      171.51      190.42      7.68 o
  -4   1   5       10.84        7.60      4.83 o
  -3   1   5      880.29      943.70     36.50 o
  -2   1   5       42.02       88.69      4.40 o
  -1   1   5     2241.72     2232.83     30.18 o
   0   1   5      400.73      422.46      9.93 o
   1   1   5     1206.44     1333.01     20.47 o
   2   1   5     1593.95     1457.80     24.76 o
   3   1   5      765.27      726.09     20.55 o
   4   1   5      265.30      243.14     12.57 o
   5   1   5      453.22      414.78     15.16 o
   6   1   5        0.78       30.34     10.41 o
   7   1   5       42.41       39.88     12.14 o
   8   1   5        2.55       19.19     13.45 o
  -9   2   5       28.44       44.32     15.78 o
  -8   2   5        0.10       14.64     12.52 o
  -7   2   5       15.88       21.31     10.80 o
  -6   2   5       51.06       57.32     21.34 o
  -5   2   5      121.08      146.35      8.74 o
  -4   2   5      121.92      151.85      6.33 o
  -3   2   5      454.87      332.46      8.96 o
  -2   2   5      127.49      136.02      6.92 o
  -1   2   5      130.24       78.87      5.20 o
   0   2   5     1905.13     1921.60     25.42 o
   1   2   5     3741.54     3762.92     51.78 o
   2   2   5       62.17       50.46      4.65 o
   3   2   5      986.87      927.16     22.29 o
   4   2   5      231.62      274.07     13.12 o
   5   2   5      593.74      562.55     31.56 o
   6   2   5      414.27      420.70     21.70 o
   7   2   5        0.01       -1.73     13.11 o
   8   2   5       49.49       57.52     24.34 o
  -9   3   5       10.11       72.57     29.27 o
  -8   3   5        0.08       51.23     25.00 o
  -7   3   5       12.03        9.15     20.73 o
  -6   3   5      154.80       85.99     24.39 o
  -5   3   5      506.62      577.87     30.19 o
  -4   3   5      868.01      763.55     15.75 o
  -3   3   5      235.09      225.74      7.97 o
  -2   3   5      725.89      528.55     10.78 o
  -1   3   5     2211.77     2269.16     33.36 o
   0   3   5     3183.23     3216.22     38.12 o
   1   3   5     5106.29     5323.91     77.87 o
   2   3   5      139.24       99.04      5.20 o
   3   3   5      574.50      546.73     20.94 o
   4   3   5      139.94      128.84     13.43 o
   5   3   5      345.55      338.37     16.80 o
   6   3   5        1.35       24.65     16.11 o
   7   3   5       94.56       83.57     16.96 o
   8   3   5        2.48       52.79     22.78 o
  -9   4   5        7.39       23.17     28.66 o
  -8   4   5        8.29       31.71     25.61 o
  -7   4   5       42.17       57.93     24.39 o
  -6   4   5      213.06      232.67     21.65 o
  -5   4   5       20.66       25.54      9.15 o
  -4   4   5      905.56      932.28     18.07 o
  -3   4   5       14.43       11.10      4.54 o
  -2   4   5      187.34      184.87      6.77 o
  -1   4   5     3073.85     2937.72     35.81 o
   0   4   5     1147.80     1340.78     19.02 o
   1   4   5      151.59      276.63      8.79 o
   2   4   5      341.84      324.36      9.82 o
   3   4   5      552.30      665.82     20.09 o
   4   4   5       14.27       35.60      9.86 o
   5   4   5       30.00       43.87     11.00 o
   6   4   5      224.24      199.24     20.54 o
   7   4   5      119.64       54.61     22.86 o
   8   4   5       21.95       57.46     24.76 o
  -8   5   5        9.03       35.98     27.44 o
  -7   5   5       65.85       72.57     28.66 o
  -6   5   5      226.51      186.79     49.09 o
  -5   5   5      261.84      265.85     13.77 o
  -4   5   5      161.82      127.65     10.42 o
  -3   5   5      304.56      252.01     14.38 o
  -2   5   5      148.16      207.94      8.91 o
  -1   5   5        0.16       31.84      4.98 o
   0   5   5      721.19      758.39     17.41 o
   1   5   5        0.49       20.70      5.54 o
   2   5   5       45.88       30.01      5.77 o
   3   5   5        1.25        7.52      7.40 o
   4   5   5        5.20        5.19     11.92 o
   5   5   5      218.09      192.69     21.04 o
   6   5   5        6.92        5.45     19.18 o
   7   5   5       15.61       24.72     22.11 o
   8   5   5        0.14       39.38     25.78 o
  -8   6   5        0.09       14.03     28.05 o
  -7   6   5        0.01        8.51     15.32 o
  -6   6   5        1.22       -3.56      9.01 o
  -5   6   5        2.50       -0.22      8.88 o
  -4   6   5       66.01       69.79     11.01 o
  -3   6   5       57.44       75.75      7.70 o
  -2   6   5        4.01        9.89      4.75 o
  -1   6   5      395.95      361.81     14.60 o
   0   6   5      110.80      138.28     10.15 o
   1   6   5      352.36      335.28     14.89 o
   2   6   5       32.78       39.96      7.77 o
   3   6   5       90.42      131.98     13.05 o
   4   6   5       10.95       23.91      8.68 o
   5   6   5      103.11      135.63     18.46 o
   6   6   5       18.01       45.22     22.66 o
   7   6   5       43.95       38.98     24.91 o
   8   6   5        1.02       25.49     25.87 o
  -8   7   5      140.15      185.39     42.69 o
  -7   7   5        0.70        8.14     21.65 o
  -6   7   5       11.95       33.63     11.53 o
  -5   7   5      162.70      165.45     12.19 o
  -4   7   5      292.89      274.18     12.34 o
  -3   7   5      141.90      141.04      9.85 o
  -2   7   5      862.15      866.45     17.31 o
  -1   7   5      284.62      294.51     15.27 o
   0   7   5        0.13       -3.69      6.34 o
   1   7   5       71.09       57.11      9.47 o
   2   7   5       22.33       42.38      8.16 o
   3   7   5       27.70       35.88      7.76 o
   4   7   5       82.89       92.08      9.73 o
   5   7   5        2.82       28.18     23.17 o
   6   7   5        0.89      -13.35     19.10 o
   7   7   5       66.75       26.33     40.86 o
   8   7   5       27.40       11.40     29.58 o
  -8   8   5        5.34       47.57     35.98 o
  -7   8   5      113.28      117.09     19.53 o
  -6   8   5       11.99       18.23     12.59 o
  -5   8   5       88.12       92.13     11.55 o
  -4   8   5        3.66       -8.22      8.22 o
  -3   8   5      248.58      222.80     12.28 o
  -2   8   5        1.56        3.61      6.64 o
  -1   8   5      107.59      125.61      9.53 o
   0   8   5      305.89      316.13     14.60 o
   1   8   5      440.12      447.21     18.39 o
   2   8   5      138.57      118.83     10.46 o
   3   8   5      273.64      301.08     15.42 o
   4   8   5       26.06       33.40      8.82 o
   5   8   5        1.56      -13.51     13.51 o
   6   8   5       43.80       46.56     28.66 o
   7   8   5        9.23        3.13     25.00 o
  -7   9   5        6.44       28.05     19.51 o
  -6   9   5        0.77        5.79     17.18 o
  -5   9   5       39.16       40.11     12.73 o
  -4   9   5       10.58        0.92      9.18 o
  -3   9   5      422.32      396.29     18.95 o
  -2   9   5     1821.45     1705.29     32.01 o
  -1   9   5     1063.23     1040.46     25.18 o
   0   9   5      111.50      111.66     10.49 o
   1   9   5     2017.51     1896.52     38.29 o
   2   9   5       14.62       10.08     10.37 o
   3   9   5        0.04       -8.41      8.99 o
   4   9   5      248.58      281.34     17.03 o
   5   9   5      112.56      150.32     19.75 o
   6   9   5        0.20        1.69     24.04 o
   7   9   5      169.50      144.56     33.37 o
  -7  10   5       52.64       40.86     19.84 o
  -6  10   5        3.49       16.68     21.04 o
  -5  10   5       66.94       46.85     13.56 o
  -4  10   5       16.98        0.80     10.24 o
  -3  10   5      162.70      140.39     13.84 o
  -2  10   5       25.46        8.22     10.16 o
  -1  10   5      294.12      310.37     17.19 o
   0  10   5      292.92      372.79     15.74 o
   1  10   5      794.61      752.23     23.46 o
   2  10   5        7.54       14.79     10.61 o
   3  10   5       10.27        1.02     10.43 o
   4  10   5       22.67       23.02     13.05 o
   5  10   5      131.91      138.05     21.65 o
   6  10   5       96.90      131.30     20.99 o
  -6  11   5        3.78       44.27     20.74 o
  -5  11   5       30.44       37.07     15.23 o
  -4  11   5       10.70        3.54     10.98 o
  -3  11   5      258.23      256.20     18.41 o
  -2  11   5      543.52      474.44     20.88 o
  -1  11   5      162.03      135.78     13.41 o
   0  11   5        3.52       11.63      9.46 o
   1  11   5      362.38      372.22     17.72 o
   2  11   5        0.12        6.75     13.41 o
   3  11   5       57.32       88.58     17.30 o
   4  11   5       31.59       28.39     13.89 o
   5  11   5       37.34       42.06     30.91 o
   6  11   5        2.54       23.45     19.34 o
  -6  12   5       19.51       15.22     21.64 o
  -5  12   5       46.70       42.93     18.26 o
  -4  12   5       33.62       27.14     13.69 o
  -3  12   5        2.10      -10.82     10.82 o
  -2  12   5        1.65       18.04     10.42 o
  -1  12   5       25.29       31.72     11.99 o
   0  12   5       59.18       81.46     12.89 o
   1  12   5        1.64      -11.92     11.92 o
   2  12   5        5.25       12.69     11.50 o
   3  12   5       73.78       67.13     13.75 o
   4  12   5        6.91       28.19     24.29 o
   5  12   5        0.12       -4.20     19.56 o
  -5  13   5       14.00       48.44     30.19 o
  -4  13   5       69.52       76.49     23.35 o
  -3  13   5       16.29       34.77     16.91 o
  -2  13   5       11.42       11.50     13.29 o
  -1  13   5       97.40      112.99     21.75 o
   0  13   5       50.95       38.24     14.89 o
   1  13   5        0.36       -5.54     12.16 o
   2  13   5       39.94       42.42     12.99 o
   3  13   5       11.29       17.12     11.22 o
   4  13   5       15.68       51.17     19.21 o
   5  13   5       18.74       46.26     19.73 o
  -4  14   5        3.27        7.06     21.19 o
  -3  14   5        9.13       -2.72     19.18 o
  -2  14   5       18.69       -0.62     17.46 o
  -1  14   5       44.64       25.22     14.32 o
   0  14   5        2.39       18.22     14.92 o
   1  14   5       28.52        6.57     15.11 o
   2  14   5       55.31       80.70     17.22 o
   3  14   5       20.17       35.03     19.45 o
   4  14   5       12.23       17.29     18.11 o
  -3  15   5       11.08       -8.10     19.35 o
  -2  15   5       16.82       17.50     19.78 o
  -1  15   5      134.68      146.40     20.70 o
   0  15   5        6.07       11.05     15.97 o
   1  15   5       74.43       94.68     20.56 o
   2  15   5       73.97      100.48     21.11 o
  -9   0   6       22.23       46.96     23.78 o
  -8   0   6       72.61      126.84     25.61 o
  -7   0   6      244.52      189.05     26.22 o
  -6   0   6       36.00       13.42     15.25 o
  -5   0   6      631.39      677.59     43.60 o
  -4   0   6       10.31       11.23      9.26 o
  -3   0   6     4452.93     4161.41     75.52 o
  -2   0   6     1569.19     1108.55     24.16 o
  -1   0   6      842.33      846.52     20.80 o
   0   0   6     9013.86     9146.55    159.24 o
   1   0   6     3078.95     2709.45     50.58 o
   2   0   6     2113.77     2016.57     47.72 o
   3   0   6      555.37      507.67     17.85 o
   4   0   6     2662.59     2548.35     58.74 o
   5   0   6        9.08       20.94     11.55 o
   6   0   6      166.69      174.12     18.29 o
   7   0   6       11.76       38.79     11.75 o
   8   0   6       16.44       66.95     14.40 o
  -9   1   6        2.94       21.05     25.31 o
  -8   1   6       99.91      102.09     16.99 o
  -7   1   6      100.80       97.43     15.24 o
  -6   1   6      152.73      159.17     12.73 o
  -5   1   6      116.28      144.97     10.34 o
  -4   1   6      168.47      149.51      8.07 o
  -3   1   6     1146.31     1009.53     14.63 o
  -2   1   6      160.68      226.63      7.93 o
  -1   1   6     1147.93     1021.15     16.86 o
   0   1   6     4620.51     5135.40     65.08 o
   1   1   6     2120.54     2409.47     32.23 o
   2   1   6      194.25      232.74     13.82 o
   3   1   6     2366.60     2224.91     41.00 o
   4   1   6      175.75      161.20     22.53 o
   5   1   6       38.69       55.28      8.89 o
   6   1   6      317.80      324.84     18.68 o
   7   1   6       58.29       49.10     13.14 o
   8   1   6       34.03       66.24     15.84 o
  -9   2   6       50.16       63.77     17.56 o
  -8   2   6      160.12      164.61     19.03 o
  -7   2   6       63.43       60.85     13.62 o
  -6   2   6        7.32       -0.55      8.28 o
  -5   2   6     1971.12     1869.38     35.74 o
  -4   2   6      765.62      762.90     18.10 o
  -3   2   6       20.29       20.82      3.79 o
  -2   2   6      945.93      716.98     16.80 o
  -1   2   6     8012.02     7704.45     90.27 o
   0   2   6      189.73      161.52      6.58 o
   1   2   6      517.65      450.02     10.31 o
   2   2   6     1661.16     1805.55     24.73 o
   3   2   6       17.79       15.14      7.02 o
   4   2   6      292.86      273.63     14.19 o
   5   2   6      355.46      347.92     21.25 o
   6   2   6       99.60       94.65     13.88 o
   7   2   6       51.45       35.11     13.52 o
   8   2   6        8.25       23.99     17.73 o
  -9   3   6        0.95       15.70     15.68 o
  -8   3   6       25.66       34.04     13.99 o
  -7   3   6       46.79       57.78     14.03 o
  -6   3   6        3.68        6.66     21.95 o
  -5   3   6        0.02        0.91      6.70 o
  -4   3   6        2.33        4.30      5.22 o
  -3   3   6       18.77       26.68      3.89 o
  -2   3   6       24.26       20.80      4.43 o
  -1   3   6      350.71      433.78      9.70 o
   0   3   6     4844.20     5469.43     65.72 o
   1   3   6     2158.66     2485.06     33.51 o
   2   3   6       23.47       46.38      6.91 o
   3   3   6     1898.79     1888.20     38.68 o
   4   3   6      324.66      317.82     15.83 o
   5   3   6       46.65       57.07     11.07 o
   6   3   6      107.20      106.07     15.20 o
   7   3   6        3.57       19.86     14.42 o
   8   3   6       14.40       23.75     17.14 o
  -9   4   6       34.03       39.64     29.88 o
  -8   4   6       21.09        6.89     13.10 o
  -7   4   6      229.94      216.27     18.74 o
  -6   4   6       55.19       62.12     12.71 o
  -5   4   6       54.43       43.72      7.13 o
  -4   4   6     1446.01     1401.29     24.37 o
  -3   4   6     1088.25     1004.96     18.39 o
  -2   4   6      131.29      171.10      6.36 o
  -1   4   6     1967.75     1827.34     27.66 o
   0   4   6     2753.75     2714.52     37.93 o
   1   4   6     1201.08     1219.85     46.82 o
   2   4   6     1125.94     1072.94     19.00 o
   3   4   6      279.95      310.37     23.96 o
   4   4   6        9.93       11.20      9.50 o
   5   4   6     1093.84     1045.66     34.37 o
   6   4   6       41.16       38.89     14.02 o
   7   4   6      105.67      112.41     19.99 o
   8   4   6       47.46        9.59     29.58 o
  -8   5   6       12.75       34.07     14.50 o
  -7   5   6        0.00       -7.21     12.00 o
  -6   5   6       69.34       83.49     11.77 o
  -5   5   6        3.79        2.13      6.98 o
  -4   5   6      204.87      256.35     21.77 o
  -3   5   6      360.81      336.13     10.09 o
  -2   5   6        2.77        1.04      3.45 o
  -1   5   6     1043.89     1028.59     20.41 o
   0   5   6       72.93      108.49      8.45 o
   1   5   6       50.31       39.35      5.57 o
   2   5   6       31.42       17.38      5.91 o
   3   5   6      176.42      147.27      8.69 o
   4   5   6      596.38      544.73     30.15 o
   5   5   6      499.42      491.45     25.47 o
   6   5   6       43.41       52.20     17.40 o
   7   5   6        2.07       -7.25     20.40 o
   8   5   6       21.13       41.57     54.88 o
  -8   6   6        1.23        6.89     14.33 o
  -7   6   6      123.20      151.10     15.03 o
  -6   6   6      124.47      119.28     26.22 o
  -5   6   6       39.34       46.55      9.19 o
  -4   6   6     1115.27     1034.27     21.84 o
  -3   6   6      957.22      973.47     18.79 o
  -2   6   6       77.06       63.26      5.34 o
  -1   6   6      940.55      897.67     18.69 o
   0   6   6      962.30      967.16     21.72 o
   1   6   6       12.39       31.22      6.61 o
   2   6   6     1511.21     1292.75     24.45 o
   3   6   6      128.14      106.74      9.14 o
   4   6   6      160.01      153.13     13.06 o
   5   6   6      176.84      192.53     21.40 o
   6   6   6      108.40      137.57     27.39 o
   7   6   6        0.36        8.05     26.83 o
   8   6   6        2.61       33.37     27.13 o
  -8   7   6        3.66      -13.64     15.22 o
  -7   7   6        0.02       -0.91     18.29 o
  -6   7   6      209.89      222.11     18.06 o
  -5   7   6       43.12       51.43      9.99 o
  -4   7   6      305.13      319.53     13.52 o
  -3   7   6      433.15      358.34     12.01 o
  -2   7   6       71.52       86.84      7.66 o
  -1   7   6      657.95      626.24     16.07 o
   0   7   6      930.75      988.68     23.00 o
   1   7   6      612.80      559.16     17.65 o
   2   7   6      612.33      606.90     19.23 o
   3   7   6      293.21      263.95     12.71 o
   4   7   6      180.88      213.42     13.77 o
   5   7   6      303.03      298.87     33.85 o
   6   7   6       94.30      110.92     26.21 o
   7   7   6       61.65       68.92     54.88 o
  -8   8   6        3.53       12.97     17.09 o
  -7   8   6       72.88       43.91     26.83 o
  -6   8   6      405.82      341.34     22.49 o
  -5   8   6       15.67       22.96     11.12 o
  -4   8   6        5.36        6.49      9.05 o
  -3   8   6      325.18      332.90     15.39 o
  -2   8   6      634.24      767.57     22.14 o
  -1   8   6       98.70      112.69      9.44 o
   0   8   6      414.18      405.18     16.14 o
   1   8   6       28.52       27.29      9.61 o
   2   8   6       18.30       40.72      9.01 o
   3   8   6      138.29      129.84     15.13 o
   4   8   6      237.78      260.36     15.88 o
   5   8   6        1.82       -2.56     14.72 o
   6   8   6        0.09       -1.03     18.64 o
   7   8   6       66.87      118.80     41.77 o
  -7   9   6       23.54       26.07     17.72 o
  -6   9   6        1.60       17.87     14.01 o
  -5   9   6       52.85       55.77     13.45 o
  -4   9   6      162.39      156.38     17.48 o
  -3   9   6      165.28      185.89     11.56 o
  -2   9   6     1394.60     1303.06     41.70 o
  -1   9   6      156.64      150.61     11.19 o
   0   9   6     1418.03     1582.01     33.38 o
   1   9   6     1459.73     1501.70     39.43 o
   2   9   6       81.44       92.86     15.25 o
   3   9   6      190.33      178.63     13.69 o
   4   9   6      306.95      332.22     20.81 o
   5   9   6      113.65      106.56     19.37 o
   6   9   6      150.31      101.81     19.52 o
   7   9   6       34.19      102.00     50.92 o
  -7  10   6       28.37       15.67     19.21 o
  -6  10   6      129.58      126.29     23.23 o
  -5  10   6      355.50      318.52     21.89 o
  -4  10   6       91.47       79.38     12.52 o
  -3  10   6       63.44       56.00     13.77 o
  -2  10   6      873.71      969.59     28.36 o
  -1  10   6        2.92       -8.04      8.45 o
   0  10   6       48.80       30.97      9.11 o
   1  10   6      230.42      217.03     14.75 o
   2  10   6      108.64      106.59     13.63 o
   3  10   6       36.38       28.87     11.17 o
   4  10   6      208.97      237.01     20.22 o
   5  10   6       28.87       28.53     23.89 o
   6  10   6        0.87        3.48     24.68 o
  -6  11   6        3.52       -4.44     18.93 o
  -5  11   6       18.01      -13.03     13.03 o
  -4  11   6        7.36       13.35     11.46 o
  -3  11   6       26.64       50.53     13.98 o
  -2  11   6       12.00       10.60     10.07 o
  -1  11   6      335.98      270.55     17.08 o
   0  11   6       76.03       87.50     11.62 o
   1  11   6      145.93      114.99     13.89 o
   2  11   6        0.11       13.14     10.87 o
   3  11   6      483.88      523.13     24.69 o
   4  11   6       53.44       58.46     15.87 o
   5  11   6       38.20       31.92     18.35 o
   6  11   6       87.73       80.76     23.20 o
  -6  12   6        1.08        6.08     36.89 o
  -5  12   6      161.79      175.94     22.76 o
  -4  12   6        8.18       12.38     13.47 o
  -3  12   6        4.92       28.44     13.41 o
  -2  12   6       80.00       81.23     13.58 o
  -1  12   6       55.20       48.94     14.35 o
   0  12   6       59.82       50.46     13.55 o
   1  12   6      197.42      201.53     14.92 o
   2  12   6       73.16       42.70     12.61 o
   3  12   6       13.45        8.49     11.90 o
   4  12   6       46.98       74.85     16.65 o
   5  12   6       20.97        5.79     27.67 o
  -5  13   6        2.73       42.47     22.56 o
  -4  13   6       36.53       40.44     22.87 o
  -3  13   6      130.09      129.08     20.93 o
  -2  13   6        2.51       14.54     11.49 o
  -1  13   6       38.96       48.05     15.57 o
   0  13   6      128.69      167.06     20.45 o
   1  13   6        1.67      -12.00     12.85 o
   2  13   6       31.59       30.30     11.51 o
   3  13   6       85.04       78.88     13.59 o
   4  13   6        5.52       16.92     16.07 o
  -4  14   6        1.55       21.01     21.76 o
  -3  14   6        0.02       17.21     20.45 o
  -2  14   6       69.39       93.34     16.72 o
  -1  14   6        0.05        2.62     13.44 o
   0  14   6        9.52        4.70     15.57 o
   1  14   6       10.89        7.53     14.43 o
   2  14   6        1.27       20.66     14.57 o
   3  14   6        1.59       -4.09     14.81 o
  -2  15   6        7.80      -19.36     31.71 o
  -1  15   6       15.03        7.72     16.77 o
   0  15   6       20.08       18.85     16.16 o
   1  15   6        4.14      -14.44     15.33 o
   2  15   6        1.07       12.38     17.19 o
  -9   1   7        4.09       32.92     17.38 o
  -8   1   7        4.37       20.93     15.07 o
  -7   1   7       76.97       75.59     15.45 o
  -6   1   7        0.72       -5.37     10.68 o
  -5   1   7      288.35      280.02     14.43 o
  -4   1   7      655.28      616.80     16.67 o
  -3   1   7      163.58      181.09      6.27 o
  -2   1   7      620.04      565.34     11.24 o
  -1   1   7       12.53       25.98      4.90 o
   0   1   7        8.92        3.84      4.54 o
   1   1   7       35.76       54.44      5.02 o
   2   1   7      709.65      716.19     15.46 o
   3   1   7        6.82       41.33      6.75 o
   4   1   7      308.13      339.28     12.77 o
   5   1   7       18.10       28.78     10.25 o
   6   1   7       31.40       44.46     12.23 o
   7   1   7       10.60       26.99      9.65 o
   8   1   7        4.31       24.49     13.85 o
  -9   2   7       15.65       50.88     17.97 o
  -8   2   7        6.27       23.90     14.32 o
  -7   2   7       24.11       22.72     13.48 o
  -6   2   7       46.55       45.17     12.52 o
  -5   2   7       11.75        7.30      8.86 o
  -4   2   7        0.29        5.53      5.97 o
  -3   2   7       12.69       10.59      5.17 o
  -2   2   7       90.28      128.93      6.04 o
  -1   2   7       10.55       49.17      9.23 o
   0   2   7        3.40        9.85      4.51 o
   1   2   7     2371.44     2439.14     31.56 o
   2   2   7     1997.59     2217.17     33.44 o
   3   2   7     1212.12     1128.90     34.21 o
   4   2   7      961.71      999.08     26.35 o
   5   2   7      258.63      230.48     14.65 o
   6   2   7      320.04      297.48     22.94 o
   7   2   7       13.81       30.08     16.40 o
   8   2   7        0.35       41.24     16.23 o
  -9   3   7        0.90        7.48     15.78 o
  -8   3   7       14.50       38.79     15.38 o
  -7   3   7       10.96       29.39     13.30 o
  -6   3   7       89.64       78.00     13.99 o
  -5   3   7       57.94       58.09      9.81 o
  -4   3   7      613.94      576.17     17.42 o
  -3   3   7      120.22      127.24      8.34 o
  -2   3   7      356.58      298.13     11.16 o
  -1   3   7      864.09      832.60     16.94 o
   0   3   7      671.59      720.05     13.72 o
   1   3   7      161.93      209.34      9.12 o
   2   3   7      629.55      529.92     17.53 o
   3   3   7      601.72      634.21     16.86 o
   4   3   7      278.68      223.96     14.42 o
   5   3   7     1032.04     1032.04     55.63 o
   6   3   7        1.56       -1.32     12.21 o
   7   3   7       13.20       12.59     13.61 o
   8   3   7        4.26       16.37     23.55 o
  -9   4   7       49.43       47.97     18.38 o
  -8   4   7        2.04        0.08     13.85 o
  -7   4   7        9.32       29.17     13.85 o
  -6   4   7      247.46      244.39     20.08 o
  -5   4   7      212.93      198.34     19.56 o
  -4   4   7        3.81        2.74      5.99 o
  -3   4   7     3614.47     3487.65     50.82 o
  -2   4   7      222.27      230.00      8.25 o
  -1   4   7     7029.84     7523.89     95.53 o
   0   4   7     3863.68     4255.17     60.37 o
   1   4   7      333.31      557.47     15.38 o
   2   4   7        6.76       25.24      6.58 o
   3   4   7        5.29        0.21      6.20 o
   4   4   7       32.83       54.74     10.90 o
   5   4   7       88.59       94.29     15.95 o
   6   4   7      117.04      142.37     19.19 o
   7   4   7        9.06       12.14     15.92 o
   8   4   7        0.14        7.58     24.22 o
  -8   5   7        2.07        5.27     15.42 o
  -7   5   7       18.26       19.08     13.94 o
  -6   5   7       59.07       42.23     14.12 o
  -5   5   7        9.48        3.49      7.13 o
  -4   5   7      757.99      686.46     28.15 o
  -3   5   7        0.26       11.83      5.50 o
  -2   5   7      485.47      475.69     13.86 o
  -1   5   7      255.89      307.83     11.53 o
   0   5   7     1541.63     1730.02     29.33 o
   1   5   7        2.80       16.71      5.22 o
   2   5   7       73.62       54.43     10.00 o
   3   5   7       63.55       40.38      7.60 o
   4   5   7       16.83       17.00     10.39 o
   5   5   7      353.86      376.23     23.10 o
   6   5   7       19.99       14.94     16.55 o
   7   5   7        5.78       49.23     46.96 o
   8   5   7       31.35       29.28     26.57 o
  -8   6   7        0.44       39.01     45.74 o
  -7   6   7        1.18        0.49     13.65 o
  -6   6   7       40.77       23.60     11.96 o
  -5   6   7        8.76        4.10      8.52 o
  -4   6   7      126.97      118.26      9.99 o
  -3   6   7      130.69      123.91      8.42 o
  -2   6   7       55.08       60.76      8.36 o
  -1   6   7       20.20       31.13      7.30 o
   0   6   7      121.20      172.80     10.83 o
   1   6   7      182.39      172.45      9.65 o
   2   6   7      248.30      274.14     11.89 o
   3   6   7       31.37       47.23      8.52 o
   4   6   7       10.48       14.29      6.97 o
   5   6   7        9.73        7.76     18.65 o
   6   6   7        1.99       -4.87     21.34 o
   7   6   7       17.71       72.35     26.57 o
   8   6   7        0.12       63.55     50.31 o
  -8   7   7       51.65       43.56     18.25 o
  -7   7   7       68.89       59.84     40.25 o
  -6   7   7       72.91       52.03     13.57 o
  -5   7   7      259.64      245.17     17.18 o
  -4   7   7       35.17       26.16      9.04 o
  -3   7   7        1.18        8.25      6.59 o
  -2   7   7     1053.23     1073.00     21.98 o
  -1   7   7        2.85       13.99      6.64 o
   0   7   7       21.13        7.91      8.72 o
   1   7   7      674.47      584.17     21.47 o
   2   7   7        1.03        4.15      7.11 o
   3   7   7       34.64       31.75      9.60 o
   4   7   7      107.26      133.12     15.49 o
   5   7   7       30.58       20.23     15.29 o
   6   7   7       31.14       25.49     23.04 o
   7   7   7       18.27       33.44     26.20 o
  -8   8   7        0.08        1.07     17.26 o
  -7   8   7      100.35      130.73     22.45 o
  -6   8   7        0.33       -3.10     12.83 o
  -5   8   7       12.29       29.42     12.18 o
  -4   8   7      334.34      346.37     19.30 o
  -3   8   7      107.22      100.99     13.00 o
  -2   8   7       28.68       17.45      7.04 o
  -1   8   7       39.82       25.93      8.65 o
   0   8   7       19.23       25.56      8.88 o
   1   8   7      211.06      245.50     15.58 o
   2   8   7      121.46       98.76     10.83 o
   3   8   7      622.40      624.33     22.41 o
   4   8   7      195.25      207.37     18.54 o
   5   8   7       84.72       71.08     18.10 o
   6   8   7      208.81      166.55     24.56 o
   7   8   7        3.09       13.11     26.30 o
  -7   9   7       42.15       31.83     18.93 o
  -6   9   7       42.90       63.56     15.94 o
  -5   9   7        0.06        0.54     12.01 o
  -4   9   7        5.57        6.69     16.54 o
  -3   9   7      190.88      152.39     18.84 o
  -2   9   7      194.22      174.94     13.68 o
  -1   9   7        3.65       14.31      8.25 o
   0   9   7      455.00      497.59     19.45 o
   1   9   7       99.86       95.56     12.83 o
   2   9   7      124.13       86.96     11.86 o
   3   9   7      623.66      616.42     23.00 o
   4   9   7       45.96       61.49     15.31 o
   5   9   7      162.49      171.70     25.38 o
   6   9   7       72.17       57.07     19.43 o
   7   9   7      112.10      160.79     34.61 o
  -7  10   7        6.30        5.48     19.74 o
  -6  10   7       21.69       28.30     19.18 o
  -5  10   7      401.09      406.34     27.33 o
  -4  10   7      169.01      180.95     17.14 o
  -3  10   7     1107.19      991.07     27.10 o
  -2  10   7      231.15      228.87     15.36 o
  -1  10   7     1183.79     1142.71     25.80 o
   0  10   7      465.10      590.27     20.65 o
   1  10   7       62.07       65.62     12.24 o
   2  10   7      316.87      341.78     22.11 o
   3  10   7        5.69       21.67     11.44 o
   4  10   7        2.27       -0.37     13.34 o
   5  10   7        1.56       -3.12     16.39 o
   6  10   7        5.11        4.39     23.69 o
  -6  11   7       33.76       51.70     32.93 o
  -5  11   7        0.93       -1.00     16.30 o
  -4  11   7        0.48        7.24     12.63 o
  -3  11   7       75.68       56.41     10.40 o
  -2  11   7       71.62       79.62     12.03 o
  -1  11   7       43.36       28.06     10.75 o
   0  11   7       85.24       79.49     12.23 o
   1  11   7       32.87       24.48     11.51 o
   2  11   7        0.10        5.86     11.22 o
   3  11   7      162.86      170.13     16.46 o
   4  11   7        7.03       11.30     17.78 o
   5  11   7        7.73       15.06     18.08 o
   6  11   7       55.94       57.41     30.16 o
  -6  12   7        1.85      -18.29     22.56 o
  -5  12   7        0.12       -6.23     19.09 o
  -4  12   7       22.64        6.25     13.55 o
  -3  12   7       24.19       39.81     18.75 o
  -2  12   7        2.13       14.88     11.04 o
  -1  12   7       25.28       21.13     13.22 o
   0  12   7       19.69       21.76     12.36 o
   1  12   7      149.50      143.36     14.19 o
   2  12   7       43.19       39.94     12.94 o
   3  12   7       20.93       17.42     12.53 o
   4  12   7       20.60       28.67     15.40 o
   5  12   7        1.32      -10.06     18.38 o
  -5  13   7        6.84       11.51     35.67 o
  -4  13   7       33.65       63.33     22.78 o
  -3  13   7        6.00       13.47     15.86 o
  -2  13   7       14.02        2.64     12.94 o
  -1  13   7       79.34       92.59     17.22 o
   0  13   7        0.18        6.60     13.53 o
   1  13   7       27.02       41.63     11.61 o
   2  13   7       50.81       68.45     12.54 o
   3  13   7        0.81       35.62     15.47 o
   4  13   7       15.19       35.48     26.04 o
  -4  14   7        5.74       60.96     60.37 o
  -3  14   7       15.78       49.58     21.94 o
  -2  14   7        1.02       19.38     13.98 o
  -1  14   7        8.23       -4.66     13.82 o
   0  14   7       30.21        2.18     14.89 o
   1  14   7       30.32       23.19     15.76 o
   2  14   7       13.81       22.67     14.39 o
   3  14   7       56.94       54.60     17.59 o
  -2  15   7        3.36      -13.50     13.50 o
  -1  15   7      123.84      136.29     20.88 o
   0  15   7        0.10      -11.63     17.38 o
   1  15   7        9.60       -1.88     16.08 o
   2  15   7       56.34       90.65     31.41 o
  -9   0   8        4.99       50.01     26.22 o
  -8   0   8       66.58       87.81     26.22 o
  -7   0   8       31.32       34.15     20.12 o
  -6   0   8        7.97       18.90     18.29 o
  -5   0   8     2041.84     2037.15     63.38 o
  -4   0   8        4.65       17.34      6.38 o
  -3   0   8        0.64        0.44      4.22 o
  -2   0   8      127.01      106.86     11.25 o
  -1   0   8      451.52      407.62     15.15 o
   0   0   8     4465.14     4572.16     84.08 o
   1   0   8     1251.45     1106.43     26.11 o
   2   0   8       23.70       43.57     11.06 o
   3   0   8      773.87      732.60     33.97 o
   4   0   8      309.10      319.55     18.13 o
   5   0   8      185.15      227.75     16.82 o
   6   0   8      880.17      936.58     53.36 o
   7   0   8       59.01       50.55     16.37 o
   8   0   8       51.34       68.78     21.80 o
  -9   1   8       29.01       33.14     17.80 o
  -8   1   8      131.12      140.23     20.83 o
  -7   1   8      108.59      119.56     18.29 o
  -6   1   8        1.14        3.89     14.94 o
  -5   1   8      514.36      539.77     39.08 o
  -4   1   8      557.00      470.48     13.57 o
  -3   1   8     1645.71     1789.41     24.65 o
  -2   1   8      325.41      217.28      9.14 o
  -1   1   8       67.25       31.00      5.88 o
   0   1   8      297.22      351.60     10.16 o
   1   1   8     3339.59     3289.32     46.92 o
   2   1   8       78.78      125.79     10.17 o
   3   1   8      112.69      152.04      9.61 o
   4   1   8        9.02        8.71      7.09 o
   5   1   8       22.29       33.28      9.20 o
   6   1   8        1.04        3.67      9.60 o
   7   1   8       80.76       50.28     11.59 o
   8   1   8       12.67       26.14     12.38 o
  -9   2   8       34.97       40.78     18.30 o
  -8   2   8       27.64       31.11     16.16 o
  -7   2   8       65.70       61.05     16.23 o
  -6   2   8        4.18       23.92     12.42 o
  -5   2   8     1259.28     1275.10     28.25 o
  -4   2   8       32.43       18.50      7.54 o
  -3   2   8      898.15      799.80     16.56 o
  -2   2   8     1350.30     1300.49     22.77 o
  -1   2   8     1894.65     2276.01     38.13 o
   0   2   8     2437.42     2646.50     39.50 o
   1   2   8     9146.65     9931.94    131.36 o
   2   2   8      424.53      471.60     13.70 o
   3   2   8       67.13      134.17      9.38 o
   4   2   8     2122.68     1984.59     33.47 o
   5   2   8        0.15       10.09      9.36 o
   6   2   8       65.41       75.15     14.59 o
   7   2   8       50.48       69.21     15.02 o
   8   2   8        1.56        3.55     14.72 o
  -9   3   8       17.16       53.53     18.26 o
  -8   3   8       59.67       63.84     16.67 o
  -7   3   8      226.40      156.11     23.48 o
  -6   3   8      115.50      109.08     25.61 o
  -5   3   8        3.14       -0.92      7.94 o
  -4   3   8      155.52      149.88      9.71 o
  -3   3   8     4028.14     4334.95     61.39 o
  -2   3   8       53.48       32.61      5.99 o
  -1   3   8       67.05      203.07     13.05 o
   0   3   8      568.49      509.57     20.86 o
   1   3   8      782.09      681.86     16.55 o
   2   3   8        8.78       29.53      9.12 o
   3   3   8      441.73      528.50     15.24 o
   4   3   8       25.68       28.39      8.76 o
   5   3   8       29.30       37.31     13.46 o
   6   3   8       63.72       61.43     17.08 o
   7   3   8        8.74       16.34     13.80 o
   8   3   8       11.40       31.34     40.86 o
  -8   4   8        9.51       25.75     16.02 o
  -7   4   8        0.95       32.46     45.74 o
  -6   4   8        4.99        2.92     12.74 o
  -5   4   8      207.95      204.66     14.07 o
  -4   4   8      305.13      309.62     23.22 o
  -3   4   8      186.00      199.72     11.79 o
  -2   4   8      383.77      408.10     14.88 o
  -1   4   8       50.74       24.66      7.66 o
   0   4   8      209.46      171.66      9.84 o
   1   4   8     1813.94     1988.19     36.86 o
   2   4   8      644.78      616.27     16.84 o
   3   4   8       29.45       37.09      7.98 o
   4   4   8      274.24      293.32     13.26 o
   5   4   8      178.92      181.93     18.00 o
   6   4   8       28.34       48.70     15.03 o
   7   4   8        9.12       -7.72     17.09 o
   8   4   8       20.22       12.81     40.86 o
  -8   5   8        6.27       17.14     15.52 o
  -7   5   8       27.48       36.03     15.68 o
  -6   5   8      562.38      544.50     30.91 o
  -5   5   8        3.97        2.51      9.15 o
  -4   5   8       62.32       78.11     10.77 o
  -3   5   8     1809.36     1742.30     30.25 o
  -2   5   8      344.93      404.15     13.50 o
  -1   5   8       14.63       26.73      6.70 o
   0   5   8      421.77      361.84     13.94 o
   1   5   8      224.44      227.36     14.14 o
   2   5   8       51.86       68.12      8.67 o
   3   5   8     1082.02      978.65     21.49 o
   4   5   8      118.04      139.99     16.45 o
   5   5   8       32.58       21.45     13.83 o
   6   5   8      100.12      103.15     17.53 o
   7   5   8       40.89       62.87     24.83 o
   8   5   8        0.10       28.26     25.79 o
  -8   6   8        3.26       32.57     20.43 o
  -7   6   8      194.17      157.52     21.21 o
  -6   6   8        2.16       21.48     15.45 o
  -5   6   8      196.04      220.40     15.65 o
  -4   6   8      974.97      983.75     23.94 o
  -3   6   8      422.22      462.59     16.62 o
  -2   6   8       42.56       31.81      6.73 o
  -1   6   8      724.10      713.75     21.43 o
   0   6   8        9.90       16.60      7.97 o
   1   6   8       22.41       53.20      6.92 o
   2   6   8     2714.09     2494.84     47.62 o
   3   6   8      144.95      181.25     11.31 o
   4   6   8      109.61      120.29     13.69 o
   5   6   8      149.03      166.35     14.97 o
   6   6   8        6.38       -8.49     21.51 o
   7   6   8        5.81       -3.18     23.91 o
  -8   7   8        8.95       33.42     18.27 o
  -7   7   8        9.21       15.04     15.88 o
  -6   7   8      105.61      118.53     16.42 o
  -5   7   8       23.73        5.29     12.39 o
  -4   7   8      108.42       86.98     10.88 o
  -3   7   8      173.00      142.15     10.57 o
  -2   7   8        5.16       12.54      6.99 o
  -1   7   8      353.52      371.08     15.43 o
   0   7   8      355.77      418.30     18.09 o
   1   7   8      589.50      596.47     25.18 o
   2   7   8       66.02       63.65     10.28 o
   3   7   8      246.84      225.63     12.56 o
   4   7   8        4.41        9.24     12.86 o
   5   7   8        5.81       -2.43     15.90 o
   6   7   8       27.55       11.79     15.88 o
   7   7   8       79.04       98.96     29.52 o
  -7   8   8       98.75      122.56     21.64 o
  -6   8   8       25.65       27.35     14.45 o
  -5   8   8       42.77       74.76     15.82 o
  -4   8   8      632.37      671.36     25.27 o
  -3   8   8        3.68        3.13      7.10 o
  -2   8   8      160.17      143.10     11.52 o
  -1   8   8     1733.10     1712.05     31.49 o
   0   8   8       70.43       67.42     11.14 o
   1   8   8      411.66      491.72     21.25 o
   2   8   8     1632.83     1584.19     35.02 o
   3   8   8      241.71      265.80     34.14 o
   4   8   8      443.18      386.50     30.01 o
   5   8   8       90.52       82.81     19.53 o
   6   8   8       98.38       61.03     25.14 o
   7   8   8        3.51       33.17     27.13 o
  -7   9   8        5.58      -17.15     17.15 o
  -6   9   8       19.94       19.48     15.78 o
  -5   9   8      361.88      316.75     24.44 o
  -4   9   8      211.75      211.01     17.71 o
  -3   9   8      497.00      462.95     25.66 o
  -2   9   8      440.70      461.75     17.29 o
  -1   9   8      496.11      512.08     18.04 o
   0   9   8      836.95      800.55     23.36 o
   1   9   8        0.96        9.15     10.59 o
   2   9   8     1286.76     1279.29     31.56 o
   3   9   8      225.06      236.36     23.14 o
   4   9   8       17.76       16.70     14.32 o
   5   9   8       49.36       31.06     17.77 o
   6   9   8       30.47       54.36     26.86 o
  -7  10   8        0.48       -4.39     19.12 o
  -6  10   8       45.78       10.41     19.47 o
  -5  10   8        0.48       -1.90     15.25 o
  -4  10   8       37.46       26.68     13.24 o
  -3  10   8       89.44       83.28     15.03 o
  -2  10   8        4.02        7.31      9.58 o
  -1  10   8        8.56       -1.62      8.26 o
   0  10   8       93.24      116.04     11.81 o
   1  10   8       33.87       26.38     12.04 o
   2  10   8       49.78       58.09     12.56 o
   3  10   8       34.04       41.80     12.66 o
   4  10   8        0.13       -1.53     13.22 o
   5  10   8       36.62       36.29     29.54 o
   6  10   8        1.24       -8.88     29.55 o
  -6  11   8       22.52       17.75     20.30 o
  -5  11   8       22.63       15.69     16.99 o
  -4  11   8      119.02       95.69     16.14 o
  -3  11   8        0.74        0.14      9.40 o
  -2  11   8       47.46       46.10     11.43 o
  -1  11   8        1.29       14.64     10.95 o
   0  11   8        1.13        7.72     10.15 o
   1  11   8       71.67       63.99     13.05 o
   2  11   8       52.77       41.97     12.44 o
   3  11   8      146.90      143.90     17.38 o
   4  11   8      305.03      338.98     24.87 o
   5  11   8        0.09       33.94     38.72 o
  -5  12   8        6.60       33.46     21.38 o
  -4  12   8        1.81       31.57     18.22 o
  -3  12   8       66.63       45.79     12.32 o
  -2  12   8       97.28      133.85     17.54 o
  -1  12   8       42.07       40.20     14.12 o
   0  12   8       29.76       31.05     12.16 o
   1  12   8       61.22       95.81     14.49 o
   2  12   8       44.54       54.16     13.80 o
   3  12   8       79.23       69.28     17.37 o
   4  12   8       45.64       47.80     29.38 o
   5  12   8        9.80        6.40     31.26 o
  -5  13   8       21.61       15.86     26.22 o
  -4  13   8        0.01        4.04     20.80 o
  -3  13   8       78.66       60.16     18.40 o
  -2  13   8      112.90       85.61     22.05 o
  -1  13   8       10.79       14.01     14.06 o
   0  13   8       71.26       79.43     26.19 o
   1  13   8       10.47       -7.34     10.93 o
   2  13   8       11.10       30.14     12.58 o
   3  13   8        9.30       14.90     15.11 o
   4  13   8        3.93        0.91     18.64 o
  -3  14   8        5.56        1.25     19.78 o
  -2  14   8      118.79      119.04     22.60 o
  -1  14   8       35.39       -1.17     29.05 o
   0  14   8        0.55      -13.30     13.91 o
   1  14   8      119.61      112.31     20.30 o
   2  14   8        6.62       13.13     13.89 o
   3  14   8        0.06      -10.73     15.92 o
  -2  15   8        0.18       -9.71     13.44 o
  -1  15   8        0.18      -11.28     14.84 o
   0  15   8        7.17        0.67     15.46 o
   1  15   8        2.71      -13.27     15.16 o
  -9   1   9        1.45        3.05     17.68 o
  -8   1   9        0.13       14.94     15.95 o
  -7   1   9        0.72        3.28     25.00 o
  -6   1   9        5.26        4.57     22.26 o
  -5   1   9       15.37        7.97      7.42 o
  -4   1   9        0.15        4.69      5.19 o
  -3   1   9        2.06        4.80      5.02 o
  -2   1   9      961.24     1102.55     25.86 o
  -1   1   9        0.06       12.43      7.70 o
   0   1   9     3250.43     3878.39     65.83 o
   1   1   9        1.53        1.37      5.33 o
   2   1   9     1781.58     2000.29     42.64 o
   3   1   9        0.70        7.39      7.34 o
   4   1   9      247.74      268.28     16.27 o
   5   1   9       44.59       24.66     13.01 o
   6   1   9        0.06      -10.11     10.11 o
   7   1   9        2.41       19.82     11.27 o
   8   1   9        0.09       57.39     13.26 o
  -9   2   9       34.47       32.20     18.84 o
  -8   2   9        0.74       -4.02     14.94 o
  -7   2   9       10.95       17.33     21.95 o
  -6   2   9      271.51      252.50     22.66 o
  -5   2   9       35.12       17.35      8.54 o
  -4   2   9      186.15      189.59     10.62 o
  -3   2   9       93.02       88.86     10.60 o
  -2   2   9      795.51      952.17     20.54 o
  -1   2   9      387.96      446.13     15.59 o
   0   2   9       11.33       21.31      7.05 o
   1   2   9     1960.89     2140.27     70.82 o
   2   2   9      410.16      438.01     14.59 o
   3   2   9      295.24      307.99     13.79 o
   4   2   9       48.57       37.57      8.07 o
   5   2   9       34.49       28.91     11.02 o
   6   2   9       23.65       30.71     11.13 o
   7   2   9       49.95       49.68     12.23 o
   8   2   9        6.99       14.43     20.05 o
  -8   3   9        4.94       17.94     15.52 o
  -7   3   9       15.44       10.11     14.94 o
  -6   3   9       63.93       84.16     21.34 o
  -5   3   9      306.70      289.56     15.89 o
  -4   3   9     1229.51     1240.42     24.55 o
  -3   3   9       13.54       28.78      6.34 o
  -2   3   9     1131.05     1067.03     22.93 o
  -1   3   9       55.83       19.21      7.71 o
   0   3   9        0.25        6.64      6.11 o
   1   3   9        0.43        8.58      5.39 o
   2   3   9      350.89      399.98     14.13 o
   3   3   9       11.35       17.85      8.47 o
   4   3   9       63.57       49.63      8.73 o
   5   3   9      215.20      258.07     16.14 o
   6   3   9       75.18       83.56     12.51 o
   7   3   9        3.66       18.84     11.28 o
   8   3   9        9.54       39.97     21.38 o
  -8   4   9       14.99        4.36     16.23 o
  -7   4   9       77.69       68.85     17.56 o
  -6   4   9       30.32       20.12     14.50 o
  -5   4   9      437.51      466.33     22.56 o
  -4   4   9      441.01      395.17     17.73 o
  -3   4   9     1045.41     1061.11     23.96 o
  -2   4   9      133.09      118.47      8.97 o
  -1   4   9       36.90       30.92      8.28 o
   0   4   9     1856.22     1954.61     41.13 o
   1   4   9      824.87      861.29     22.78 o
   2   4   9      241.06      226.84     11.81 o
   3   4   9      436.35      374.73     13.44 o
   4   4   9      116.22      135.28     11.40 o
   5   4   9        0.82       25.42     11.02 o
   6   4   9      149.51      179.99     15.32 o
   7   4   9       22.73       60.34     20.23 o
   8   4   9        0.24       29.48     59.76 o
  -8   5   9       15.77       17.82     16.69 o
  -7   5   9        4.54       38.35     16.69 o
  -6   5   9        5.93       22.17     15.00 o
  -5   5   9       72.63       81.38     12.92 o
  -4   5   9      412.81      443.97     24.21 o
  -3   5   9      121.98       95.17      8.47 o
  -2   5   9      108.72      101.87      8.65 o
  -1   5   9      846.60      810.18     22.50 o
   0   5   9      141.98      135.82     11.32 o
   1   5   9       97.91      127.60     11.49 o
   2   5   9      140.10      129.61     10.68 o
   3   5   9        0.06       20.54      8.00 o
   4   5   9        1.65       17.66     11.68 o
   5   5   9      253.92      288.96     17.90 o
   6   5   9       96.30       97.70     15.27 o
   7   5   9        0.14       13.86     28.66 o
  -8   6   9       37.38       24.18     29.58 o
  -7   6   9       51.41       45.00     17.94 o
  -6   6   9        0.66       -3.57     14.55 o
  -5   6   9        6.14       10.27     13.65 o
  -4   6   9      373.68      356.18     15.73 o
  -3   6   9        1.71        9.02      7.82 o
  -2   6   9       80.17       74.30     10.42 o
  -1   6   9       27.58       75.72     10.04 o
   0   6   9      832.25      918.54     23.04 o
   1   6   9      143.69      123.77     10.73 o
   2   6   9        4.86       18.97      6.51 o
   3   6   9      168.58      179.43     12.39 o
   4   6   9       25.81       43.15     12.46 o
   5   6   9      172.59      173.58     15.95 o
   6   6   9       93.16       92.63     16.66 o
   7   6   9       18.31        3.68     25.44 o
  -8   7   9        8.45        6.07     25.31 o
  -7   7   9       12.15       20.52     17.71 o
  -6   7   9       23.99       18.62     28.66 o
  -5   7   9        7.21       -3.45     12.12 o
  -4   7   9       13.06       16.16     10.53 o
  -3   7   9        0.36       -6.82      6.82 o
  -2   7   9        2.47        1.98      7.82 o
  -1   7   9       12.08       15.91     10.00 o
   0   7   9      449.50      475.16     17.96 o
   1   7   9        0.65        4.85      8.59 o
   2   7   9     1278.27     1102.20     25.96 o
   3   7   9      216.43      186.98     13.73 o
   4   7   9      810.10      823.67     34.56 o
   5   7   9        0.09       27.31     17.39 o
   6   7   9      206.34      157.01     21.79 o
   7   7   9        5.60       12.50     26.93 o
  -7   8   9        4.01       -2.98     19.82 o
  -6   8   9       43.37       52.49     16.11 o
  -5   8   9      300.76      309.70     29.92 o
  -4   8   9      376.86      384.52     21.23 o
  -3   8   9      156.06      144.81     12.31 o
  -2   8   9      312.32      266.33     13.07 o
  -1   8   9       14.20       20.97      8.08 o
   0   8   9       36.46       24.74      9.63 o
   1   8   9     1050.46      979.23     32.22 o
   2   8   9        8.68       19.63     13.09 o
   3   8   9      519.03      517.62     24.53 o
   4   8   9      480.58      467.58     29.98 o
   5   8   9      197.41      155.58     22.48 o
   6   8   9       26.43        8.02     35.24 o
   7   8   9        0.07       42.88     28.56 o
  -7   9   9       36.93       48.67     28.97 o
  -6   9   9        0.71        3.92     16.61 o
  -5   9   9      106.10      121.62     23.65 o
  -4   9   9       91.54      115.19     15.14 o
  -3   9   9       47.68       52.73     10.41 o
  -2   9   9      154.73      197.87     13.51 o
  -1   9   9        7.31       -1.15      8.72 o
   0   9   9        5.99        9.00      9.15 o
   1   9   9        5.24       17.39     10.61 o
   2   9   9        9.84        1.64     11.12 o
   3   9   9      405.86      364.93     29.91 o
   4   9   9        0.60       13.60     13.93 o
   5   9   9       27.46       25.68     18.74 o
   6   9   9       15.25       21.23     19.42 o
  -6  10   9       15.56       25.77     19.58 o
  -5  10   9      314.33      331.06     26.53 o
  -4  10   9        3.52       18.95     13.04 o
  -3  10   9       23.59       15.87      9.77 o
  -2  10   9      844.21      838.43     26.80 o
  -1  10   9       36.81       37.83      9.36 o
   0  10   9       48.00       41.84     11.47 o
   1  10   9      305.05      317.35     20.92 o
   2  10   9        1.63      -10.60     10.60 o
   3  10   9       16.66       13.95     12.16 o
   4  10   9      212.10      253.31     22.69 o
   5  10   9        8.20        8.76     30.42 o
   6  10   9       24.48        4.36     26.71 o
  -6  11   9        1.65        2.35     20.69 o
  -5  11   9       43.15       58.65     18.54 o
  -4  11   9       35.60       38.68     14.60 o
  -3  11   9        0.39        1.38     13.07 o
  -2  11   9       46.82       58.97     16.76 o
  -1  11   9       13.35       23.90     10.87 o
   0  11   9        0.55       -6.05     11.13 o
   1  11   9       35.53       12.80     12.33 o
   2  11   9        0.08       -1.65     11.57 o
   3  11   9       24.82       43.61     17.23 o
   4  11   9        4.13        5.72     17.86 o
   5  11   9        5.39       -0.15     19.63 o
  -5  12   9        3.51       22.00     20.53 o
  -4  12   9       57.29       37.40     21.04 o
  -3  12   9       79.89       94.60     13.90 o
  -2  12   9        0.10       -0.93     11.97 o
  -1  12   9        5.92      -10.82     12.43 o
   0  12   9       78.20      105.81     15.22 o
   1  12   9       63.43       57.47     13.95 o
   2  12   9        3.11        8.01     17.68 o
   3  12   9       10.96       18.73     15.10 o
   4  12   9        4.39        9.19     19.36 o
  -4  13   9        0.81       -8.56     19.12 o
  -3  13   9        0.47       -7.16     15.67 o
  -2  13   9        1.50        6.14     12.93 o
  -1  13   9        4.51        1.10     13.63 o
   0  13   9       22.90       13.99     14.95 o
   1  13   9        2.29        7.57     11.71 o
   2  13   9        1.30       -3.07     12.54 o
   3  13   9        0.02       23.94     16.40 o
   4  13   9        9.93       42.86     21.04 o
  -3  14   9       65.42      110.02     26.06 o
  -2  14   9        1.88        4.86     14.40 o
  -1  14   9       16.28       18.60     15.57 o
   0  14   9       53.81       52.14     17.58 o
   1  14   9        0.02      -11.79     15.87 o
   2  14   9       12.41       26.27     15.15 o
  -1  15   9       27.84       24.83     17.13 o
   0  15   9        2.31      -10.34     20.84 o
  -9   0  10        6.25       58.54     28.05 o
  -8   0  10       17.76       26.83     25.00 o
  -7   0  10      154.27      190.27     31.71 o
  -6   0  10       24.57        3.66     19.51 o
  -5   0  10        0.03       -4.57     12.58 o
  -4   0  10      726.45      678.88     24.47 o
  -3   0  10       15.61       18.22     10.55 o
  -2   0  10      305.03      331.49     28.66 o
  -1   0  10      436.49      407.37     40.86 o
   0   0  10        1.92        0.21     11.39 o
   1   0  10       17.26       63.93     10.09 o
   2   0  10       57.84       66.80      8.95 o
   3   0  10       62.64       53.51     14.19 o
   4   0  10        9.64        2.08     11.85 o
   5   0  10       38.14       50.62     20.36 o
   6   0  10      439.58      378.39     37.81 o
   7   0  10       17.43       20.79     14.84 o
   8   0  10       21.70       42.51     24.81 o
  -9   1  10        0.80       47.57     26.83 o
  -8   1  10      103.35      132.88     21.56 o
  -7   1  10      275.54      222.76     23.91 o
  -6   1  10        3.44      -12.42     12.42 o
  -5   1  10      702.87      713.49     23.23 o
  -4   1  10      183.98      184.01     10.29 o
  -3   1  10      141.58      125.33      8.41 o
  -2   1  10     1581.36     1401.65     33.14 o
  -1   1  10     2144.01     1894.97     41.61 o
   0   1  10       11.14       29.89      8.51 o
   1   1  10     2432.55     2400.47     44.09 o
   2   1  10       57.12       97.45     10.23 o
   3   1  10       49.81       58.18      9.29 o
   4   1  10      493.93      528.35     20.22 o
   5   1  10       18.53        6.78     13.18 o
   6   1  10        3.63       21.79     11.74 o
   7   1  10       81.49      102.85     14.43 o
   8   1  10        3.56       41.35     18.31 o
  -8   2  10       14.06        1.88     16.80 o
  -7   2  10       37.44       39.36     16.23 o
  -6   2  10      118.31       87.69     17.18 o
  -5   2  10      148.16      143.25     12.67 o
  -4   2  10        1.03        1.73      5.73 o
  -3   2  10      277.88      291.94     12.97 o
  -2   2  10      579.59      645.22     26.23 o
  -1   2  10      304.51      372.86     15.03 o
   0   2  10     1315.55     1509.99     40.14 o
   1   2  10      301.65      320.87     13.46 o
   2   2  10       69.98       68.08     10.85 o
   3   2  10      377.92      378.41     16.15 o
   4   2  10       99.63       92.59     12.98 o
   5   2  10      144.46      141.59     14.42 o
   6   2  10      120.58      126.69     14.48 o
   7   2  10        9.88       21.63     16.07 o
   8   2  10        1.61        6.14     20.98 o
  -8   3  10       55.84       49.40     19.01 o
  -7   3  10      309.48      308.17     27.35 o
  -6   3  10        7.02        0.97     13.30 o
  -5   3  10      131.57      154.74     14.87 o
  -4   3  10      367.34      364.09     13.67 o
  -3   3  10      416.06      376.33     12.25 o
  -2   3  10      644.75      615.39     18.47 o
  -1   3  10     1482.39     1460.02     31.30 o
   0   3  10       10.90       38.28     11.60 o
   1   3  10      995.87      882.82     22.06 o
   2   3  10      690.67      759.86     31.47 o
   3   3  10       35.98       36.49      9.92 o
   4   3  10      121.33      149.73     12.64 o
   5   3  10       89.05      104.52     14.43 o
   6   3  10        0.07       -9.59     11.51 o
   7   3  10        2.36       15.10     14.53 o
   8   3  10       37.57       49.10     22.77 o
  -8   4  10       47.00       82.12     19.61 o
  -7   4  10        0.49       34.60     39.64 o
  -6   4  10       12.47        8.47     13.99 o
  -5   4  10      252.38      249.29     19.38 o
  -4   4  10        3.77       -3.59      7.59 o
  -3   4  10       14.89        7.91      7.70 o
  -2   4  10      128.44      147.87     19.27 o
  -1   4  10        3.53       24.65      9.06 o
   0   4  10       39.18       39.79      8.95 o
   1   4  10        5.09       26.30      7.27 o
   2   4  10      290.09      276.45     24.68 o
   3   4  10       45.68       69.18     12.57 o
   4   4  10        3.48        5.56     11.78 o
   5   4  10       66.59       81.29     13.70 o
   6   4  10       16.34        8.55     12.34 o
   7   4  10        0.01       28.56     15.28 o
  -8   5  10        2.78       12.63     17.69 o
  -7   5  10       58.36       58.32     21.95 o
  -6   5  10      323.63      396.60     30.04 o
  -5   5  10       20.98       26.89     11.21 o
  -4   5  10      250.88      237.16     11.89 o
  -3   5  10      482.45      468.02     21.01 o
  -2   5  10       37.17       41.04      8.44 o
  -1   5  10     1258.10     1237.91     29.33 o
   0   5  10     1296.84     1277.48     30.01 o
   1   5  10       93.57      118.19     13.45 o
   2   5  10      414.96      417.65     19.71 o
   3   5  10      382.24      337.38     14.62 o
   4   5  10       26.26       17.91     11.79 o
   5   5  10      107.84      129.30     15.13 o
   6   5  10       93.73       82.59     17.15 o
   7   5  10       25.93       46.52     16.60 o
  -8   6  10        7.41       23.40     18.50 o
  -7   6  10       33.12       56.50     20.43 o
  -6   6  10       80.11      114.96     20.49 o
  -5   6  10      127.40      138.91     20.80 o
  -4   6  10       69.54       70.28      8.38 o
  -3   6  10      343.08      312.30     13.39 o
  -2   6  10       23.03       14.11      9.47 o
  -1   6  10     1310.08     1317.62     31.29 o
   0   6  10      651.87      654.16     22.01 o
   1   6  10      517.32      506.31     22.70 o
   2   6  10      649.92      573.01     20.57 o
   3   6  10        0.15       16.60      9.72 o
   4   6  10       44.39       71.59     13.37 o
   5   6  10      157.61      190.01     19.53 o
   6   6  10      128.04      149.90     18.67 o
   7   6  10        0.05        7.91     26.06 o
  -8   7  10        2.51       32.32     24.39 o
  -7   7  10        0.27       18.03     17.71 o
  -6   7  10      423.91      443.57     33.26 o
  -5   7  10       17.53       -9.00     25.00 o
  -4   7  10        1.02        1.43     10.12 o
  -3   7  10      249.86      258.24     13.78 o
  -2   7  10        6.15       31.83      8.98 o
  -1   7  10      418.93      370.34     18.53 o
   0   7  10     1913.47     2002.43     39.04 o
   1   7  10       91.03      100.88     12.42 o
   2   7  10       27.23       54.93     11.77 o
   3   7  10       91.24       85.60     11.54 o
   4   7  10       75.36       87.79     16.33 o
   5   7  10      113.16      114.08     17.89 o
   6   7  10       13.45        8.80     23.51 o
   7   7  10       19.39       22.35     28.45 o
  -7   8  10        3.48       42.33     22.26 o
  -6   8  10       18.66       27.85     18.61 o
  -5   8  10        1.47      -10.50     24.18 o
  -4   8  10       34.84        8.87     11.36 o
  -3   8  10      140.12      125.28     12.38 o
  -2   8  10      662.90      686.88     19.58 o
  -1   8  10       31.76       42.92     10.18 o
   0   8  10      942.35     1118.65     33.20 o
   1   8  10       86.14       50.27     13.91 o
   2   8  10      245.71      237.47     14.87 o
   3   8  10       25.52       33.47     11.52 o
   4   8  10       30.75       69.18     19.22 o
   5   8  10       47.46       67.12     20.16 o
   6   8  10       40.07       29.59     19.85 o
  -7   9  10        9.52       34.05     20.87 o
  -6   9  10      203.44      162.16     21.11 o
  -5   9  10       64.14       83.73     18.01 o
  -4   9  10       56.44       49.21     14.02 o
  -3   9  10      107.26      110.50     11.94 o
  -2   9  10      443.52      501.03     19.75 o
  -1   9  10        5.91        4.51      9.21 o
   0   9  10      173.41      223.79     14.39 o
   1   9  10       14.62       -4.46     12.07 o
   2   9  10        2.42       17.73     11.30 o
   3   9  10       77.11       80.14     13.76 o
   4   9  10       54.07       70.44     22.78 o
   5   9  10        6.88      -15.12     21.39 o
   6   9  10        3.78        1.79     23.01 o
  -6  10  10        4.63      -18.50     18.50 o
  -5  10  10        0.05      -10.18     14.91 o
  -4  10  10       20.89       -7.38     12.66 o
  -3  10  10       13.47        2.05      9.31 o
  -2  10  10       71.60       60.82     11.73 o
  -1  10  10      143.74      172.90     13.60 o
   0  10  10        9.50        9.65     11.50 o
   1  10  10      225.69      214.75     19.89 o
   2  10  10      114.67      116.44     14.96 o
   3  10  10       16.17       -4.75     11.27 o
   4  10  10       66.33       69.88     25.67 o
   5  10  10        7.06       13.50     37.93 o
  -6  11  10        0.24       -4.14     20.42 o
  -5  11  10       15.45       21.55     25.92 o
  -4  11  10       18.89       19.70     19.31 o
  -3  11  10        1.37       -9.33      9.90 o
  -2  11  10       96.62      128.80     15.61 o
  -1  11  10        3.37       -5.37     10.89 o
   0  11  10       56.94       48.10     14.01 o
   1  11  10       91.61       90.96     15.63 o
   2  11  10        4.77       -8.23     15.58 o
   3  11  10        0.29      -13.39     13.39 o
   4  11  10       53.58       97.38     21.98 o
   5  11  10        6.36       -2.33     22.40 o
  -5  12  10        0.94      -10.43     18.72 o
  -4  12  10       18.76       -4.35     19.33 o
  -3  12  10       22.10       30.50     15.32 o
  -2  12  10        4.55       -7.21     16.12 o
  -1  12  10       35.83       47.23     16.75 o
   0  12  10       81.24       88.93     15.03 o
   1  12  10       20.43        2.43     12.85 o
   2  12  10       70.77       59.53     14.30 o
   3  12  10       58.72       61.75     16.80 o
   4  12  10        0.12        2.81     19.75 o
  -4  13  10        5.75       16.49     21.82 o
  -3  13  10       27.44       32.13     13.11 o
  -2  13  10      131.75      172.18     27.07 o
  -1  13  10       10.14        6.19     13.98 o
   0  13  10       79.55      114.50     19.89 o
   1  13  10       22.99       16.54     12.85 o
   2  13  10       61.60       69.21     15.75 o
   3  13  10        0.33       48.48     22.62 o
  -3  14  10       72.18       61.00     15.57 o
  -2  14  10        0.16       -3.24     14.87 o
  -1  14  10       57.13       47.44     26.33 o
   0  14  10       22.79       13.46     21.57 o
   1  14  10       18.95       30.08     14.37 o
   2  14  10        0.08       -6.49     13.97 o
  -8   1  11       10.75        9.31     18.10 o
  -7   1  11       24.53       41.53     17.86 o
  -6   1  11       16.71       25.31     15.95 o
  -5   1  11      130.42      131.13     10.33 o
  -4   1  11       62.66       43.98     10.72 o
  -3   1  11        2.09        7.44      7.38 o
  -2   1  11       88.20      127.94     14.14 o
  -1   1  11      235.93      218.53     14.39 o
   0   1  11      247.44      287.37     15.57 o
   1   1  11       83.68       92.26     13.47 o
   2   1  11       40.26       35.86      9.10 o
   3   1  11       29.80       19.56      9.22 o
   4   1  11       28.65        5.15     15.21 o
   5   1  11       84.87       97.18     16.80 o
   6   1  11        2.35        8.24     11.92 o
   7   1  11        1.00       16.43     12.87 o
   8   1  11       17.59       24.43     28.45 o
  -8   2  11       45.24       39.12     18.29 o
  -7   2  11        2.05       -7.65     21.95 o
  -6   2  11      215.97      222.93     15.92 o
  -5   2  11        2.23        2.45      9.87 o
  -4   2  11        1.87       -1.48      6.04 o
  -3   2  11      122.39      137.91     14.10 o
  -2   2  11       40.77       28.45      8.49 o
  -1   2  11      309.31      391.14     16.49 o
   0   2  11      285.80      303.33     18.04 o
   1   2  11      198.98      239.63     14.04 o
   2   2  11      264.52      257.23     15.13 o
   3   2  11        1.15       15.66     11.19 o
   4   2  11      159.91      148.60     15.73 o
   5   2  11       19.75       34.18     12.81 o
   6   2  11       19.36       43.09     19.54 o
   7   2  11        0.95       24.11     16.05 o
  -8   3  11        0.05       25.75     17.14 o
  -7   3  11       38.17       -3.05     25.61 o
  -6   3  11       85.48      110.05     21.78 o
  -5   3  11      121.94      134.68     14.93 o
  -4   3  11      109.23       94.98     13.91 o
  -3   3  11      486.50      414.41     14.71 o
  -2   3  11       56.13       70.22      9.66 o
  -1   3  11      742.19      706.45     25.04 o
   0   3  11      764.86      791.29     22.37 o
   1   3  11        4.96       12.24      7.86 o
   2   3  11      113.18      109.85     11.26 o
   3   3  11      288.93      273.50     16.55 o
   4   3  11       27.28       14.61     12.21 o
   5   3  11      164.23      173.46     16.34 o
   6   3  11       58.40       80.35     14.33 o
   7   3  11       26.48       55.44     17.56 o
  -8   4  11        0.77       10.28     17.97 o
  -7   4  11        5.05        6.54     16.41 o
  -6   4  11       55.18       65.31     12.75 o
  -5   4  11      180.94      203.32     23.95 o
  -4   4  11      281.28      272.20     17.52 o
  -3   4  11      110.71      147.38     11.56 o
  -2   4  11      300.72      263.57     13.34 o
  -1   4  11       24.82       45.38      9.90 o
   0   4  11      763.13      864.79     23.77 o
   1   4  11      401.97      438.36     17.31 o
   2   4  11      349.47      345.92     15.41 o
   3   4  11       89.77       74.12      9.43 o
   4   4  11      113.97       94.80     14.37 o
   5   4  11       44.65       75.35     14.12 o
   6   4  11        9.97       29.51     15.69 o
   7   4  11        6.48       34.59     16.96 o
  -8   5  11        0.53       14.09     33.24 o
  -7   5  11       18.53       25.24     17.87 o
  -6   5  11       50.91       60.75     17.94 o
  -5   5  11        1.15       -5.04     15.25 o
  -4   5  11        0.24        7.61      6.96 o
  -3   5  11      612.87      575.03     23.54 o
  -2   5  11       44.12       50.56      9.07 o
  -1   5  11      183.78      183.74     17.06 o
   0   5  11      264.65      281.16     15.60 o
   1   5  11       10.43        9.23      6.13 o
   2   5  11       31.40       33.66     13.53 o
   3   5  11      122.47      111.65     11.87 o
   4   5  11        0.27       13.56     12.15 o
   5   5  11      102.22      131.77     18.04 o
   6   5  11       72.31       88.98     17.81 o
   7   5  11        0.39       -1.07     17.08 o
  -8   6  11       18.44       37.12     20.87 o
  -7   6  11       36.08       63.05     20.36 o
  -6   6  11        0.01      -17.55     23.78 o
  -5   6  11        8.42       13.40     15.68 o
  -4   6  11      243.17      244.12     14.70 o
  -3   6  11       20.33       27.64      9.00 o
  -2   6  11       21.44       17.15      9.87 o
  -1   6  11      130.61      131.71     12.99 o
   0   6  11      311.75      361.44     17.61 o
   1   6  11      278.54      229.75     13.65 o
   2   6  11      187.57      192.15     20.42 o
   3   6  11       85.26       97.59     11.90 o
   4   6  11       37.73       37.69     12.91 o
   5   6  11      113.68      133.99     18.80 o
   6   6  11       51.80       62.57     17.51 o
   7   6  11        0.62        9.01     24.32 o
  -7   7  11      127.06      108.47     22.22 o
  -6   7  11        0.36        7.79     29.27 o
  -5   7  11       78.51       42.77     20.73 o
  -4   7  11      104.40       95.71     11.62 o
  -3   7  11      358.77      399.76     18.30 o
  -2   7  11      389.55      321.37     17.56 o
  -1   7  11        0.33      -10.35     10.35 o
   0   7  11      713.83      669.81     23.49 o
   1   7  11        0.51       -3.71     13.64 o
   2   7  11     1871.27     1732.26     39.40 o
   3   7  11        0.99        5.63      9.55 o
   4   7  11      164.18      155.98     18.55 o
   5   7  11        4.60       -9.39     14.64 o
   6   7  11       32.17       20.33     19.55 o
  -7   8  11       34.27       -1.81     19.77 o
  -6   8  11       13.37       56.24     20.17 o
  -5   8  11       75.04       94.72     21.39 o
  -4   8  11       93.94      110.82     10.97 o
  -3   8  11       70.54       75.34     11.41 o
  -2   8  11       15.74       40.44      9.71 o
  -1   8  11      896.45      876.10     24.81 o
   0   8  11      305.71      315.11     19.68 o
   1   8  11     1971.72     1935.36     55.67 o
   2   8  11       97.53       56.96     11.97 o
   3   8  11      216.32      212.48     16.01 o
   4   8  11      144.72      180.22     19.06 o
   5   8  11        6.59       -4.16     18.91 o
   6   8  11        3.11      -18.28     18.28 o
  -7   9  11      124.31      131.80     26.67 o
  -6   9  11       16.18       52.84     26.53 o
  -5   9  11       19.28       14.41     16.14 o
  -4   9  11      444.51      433.97     24.48 o
  -3   9  11       47.53       65.12     11.23 o
  -2   9  11        1.11       -3.82      8.79 o
  -1   9  11       39.59       71.04     11.10 o
   0   9  11       15.00       31.83      9.90 o
   1   9  11       17.52        2.75     11.65 o
   2   9  11      365.32      330.53     37.67 o
   3   9  11       26.77       22.13     11.88 o
   4   9  11        0.01       -4.95     18.57 o
   5   9  11        0.12      -13.16     18.93 o
   6   9  11       10.55        9.28     29.29 o
  -6  10  11        0.59       14.03     20.49 o
  -5  10  11      108.27      140.62     21.44 o
  -4  10  11        0.01        3.04     16.64 o
  -3  10  11       62.29       52.08     11.35 o
  -2  10  11      163.63      183.14     14.88 o
  -1  10  11       35.37       39.45     11.58 o
   0  10  11        7.20       18.35     11.99 o
   1  10  11      132.07      160.10     17.90 o
   2  10  11        8.71        2.75     11.81 o
   3  10  11       17.34       14.56     15.16 o
   4  10  11       42.98       66.20     21.35 o
   5  10  11       11.54       16.05     28.27 o
  -5  11  11       14.28       14.69     20.19 o
  -4  11  11       92.69       82.46     18.01 o
  -3  11  11        0.41       17.31     10.98 o
  -2  11  11        7.03       24.56     12.32 o
  -1  11  11       72.84       92.10     14.68 o
   0  11  11        7.37      -15.13     15.76 o
   1  11  11        0.03       -9.78     12.16 o
   2  11  11       13.93       14.81     16.88 o
   3  11  11        0.03        0.82     14.93 o
   4  11  11        9.40      -19.34     19.34 o
   5  11  11        5.42        3.34     21.03 o
  -5  12  11        0.03      -13.92     19.60 o
  -4  12  11       25.27       17.78     30.19 o
  -3  12  11       28.79       43.91     16.02 o
  -2  12  11       12.64       36.29     14.55 o
  -1  12  11        0.42       -4.30     11.45 o
   0  12  11        2.48      -12.10     12.10 o
   1  12  11       48.65       31.65     20.01 o
   2  12  11        0.53        8.64     13.20 o
   3  12  11       58.73       68.24     18.32 o
   4  12  11       10.77       25.02     21.21 o
  -4  13  11        2.75       -6.45     21.10 o
  -3  13  11        8.26        3.72     13.26 o
  -2  13  11       74.68       92.03     21.14 o
  -1  13  11        8.51        5.55     15.05 o
   0  13  11        0.58       -0.49     18.04 o
   1  13  11        2.27      -11.37     13.25 o
   2  13  11        0.03       -5.50     13.39 o
   3  13  11       30.72       43.77     17.65 o
  -2  14  11        0.29      -14.15     14.26 o
  -1  14  11       10.23       -1.77     15.46 o
   0  14  11        0.62        6.18     16.19 o
   1  14  11        0.04      -15.58     15.58 o
  -8   0  12       85.10       45.74     28.66 o
  -7   0  12      168.34      209.78     35.37 o
  -6   0  12        4.88        3.66     21.34 o
  -5   0  12       68.27       92.82     14.77 o
  -4   0  12     1831.29     1755.27     47.79 o
  -3   0  12      285.83      338.14     27.75 o
  -2   0  12       38.27       52.66     14.59 o
  -1   0  12      985.89      766.46     34.46 o
   0   0  12        1.04        7.56     13.19 o
   1   0  12      912.97      994.28     39.66 o
   2   0  12       14.00       20.08      7.63 o
   3   0  12        4.11       -3.05     13.36 o
   4   0  12      736.42      810.79     46.01 o
   5   0  12      117.94      113.07     26.15 o
   6   0  12      383.53      380.05     36.20 o
   7   0  12       76.88      102.30     19.41 o
  -8   1  12        0.02       36.55     19.59 o
  -7   1  12       17.43        3.34     16.60 o
  -6   1  12        8.69       10.49     16.06 o
  -5   1  12      614.01      625.11     21.80 o
  -4   1  12       17.04       18.77      6.91 o
  -3   1  12        6.95        0.29      8.05 o
  -2   1  12      222.71      216.14     15.05 o
  -1   1  12      275.29      264.76     16.27 o
   0   1  12        9.57       15.89      9.69 o
   1   1  12      740.23      688.56     23.03 o
   2   1  12       32.48       43.79     12.07 o
   3   1  12       34.13       39.89     12.67 o
   4   1  12      387.04      367.02     24.33 o
   5   1  12        3.25      -15.13     15.13 o
   6   1  12        8.85       13.29     12.68 o
   7   1  12        5.93       12.02     16.68 o
  -8   2  12       31.74       47.97     19.88 o
  -7   2  12       45.37       87.86     20.02 o
  -6   2  12       83.85       74.03     12.34 o
  -5   2  12      356.52      396.57     17.71 o
  -4   2  12      480.98      464.06     22.70 o
  -3   2  12       32.39       32.28      7.99 o
  -2   2  12      404.38      369.68     20.90 o
  -1   2  12      871.71      740.91     22.26 o
   0   2  12      139.90      155.64     13.72 o
   1   2  12     1287.24     1256.01     32.53 o
   2   2  12      415.53      455.56     19.61 o
   3   2  12      254.10      279.86     18.34 o
   4   2  12        1.74       12.07     12.50 o
   5   2  12      487.48      494.06     23.97 o
   6   2  12        0.04        7.21     12.76 o
   7   2  12        0.75       30.42     16.88 o
  -8   3  12        0.00      -16.70     16.70 o
  -7   3  12        3.66      -15.52     15.52 o
  -6   3  12        0.23       17.17     10.75 o
  -5   3  12       42.17       35.65     14.94 o
  -4   3  12        0.23        4.98      8.81 o
  -3   3  12      121.73       99.68      9.51 o
  -2   3  12       11.75       19.49      9.14 o
  -1   3  12      172.80      152.40     12.58 o
   0   3  12      589.60      617.51     20.72 o
   1   3  12       67.72       72.09     11.50 o
   2   3  12      155.22      171.87     15.17 o
   3   3  12      152.64      148.97     13.87 o
   4   3  12      510.44      504.37     28.18 o
   5   3  12       34.54       37.43     13.25 o
   6   3  12        0.01       -8.18     14.83 o
   7   3  12       13.48        3.75     16.87 o
  -8   4  12       67.65      111.86     23.24 o
  -7   4  12       21.04       37.95     21.34 o
  -6   4  12      124.80      130.94     21.35 o
  -5   4  12      111.22      118.07     19.59 o
  -4   4  12       65.93       74.78     11.48 o
  -3   4  12      650.09      675.51     26.79 o
  -2   4  12       70.77       83.49     11.03 o
  -1   4  12       66.57       83.34     11.28 o
   0   4  12      797.25      819.99     24.32 o
   1   4  12      206.38      215.12     13.35 o
   2   4  12       84.54       77.29     14.26 o
   3   4  12      100.09      102.80     11.11 o
   4   4  12        1.13        3.66     12.63 o
   5   4  12       21.83       16.98     17.96 o
   6   4  12       75.62       98.63     19.13 o
   7   4  12        0.92        9.01     17.43 o
  -8   5  12       14.14       28.11     23.78 o
  -7   5  12        0.07      -10.46     20.43 o
  -6   5  12        5.66       20.86     26.22 o
  -5   5  12        0.43      -13.36     13.75 o
  -4   5  12      165.76      172.82     30.24 o
  -3   5  12      113.87      104.98     12.07 o
  -2   5  12       51.26       31.72     10.18 o
  -1   5  12      271.02      252.35     15.62 o
   0   5  12      148.13      139.99     13.10 o
   1   5  12       45.70       43.78     10.32 o
   2   5  12      481.90      478.86     39.20 o
   3   5  12      109.86      108.48     12.00 o
   4   5  12       20.10        0.43     12.34 o
   5   5  12       79.57      108.99     18.39 o
   6   5  12       57.06       64.59     22.28 o
   7   5  12       18.56       19.32     17.77 o
  -7   6  12        6.17       -9.40     17.49 o
  -6   6  12       76.19       60.11     43.91 o
  -5   6  12       11.45       15.46     16.41 o
  -4   6  12       14.08        1.56      8.58 o
  -3   6  12     1238.14     1195.98     28.71 o
  -2   6  12       43.39       51.03     12.18 o
  -1   6  12       78.57       91.41     13.42 o
   0   6  12      406.73      471.58     20.40 o
   1   6  12        1.78        2.32      8.80 o
   2   6  12       23.37       25.14     15.26 o
   3   6  12      624.87      579.75     21.19 o
   4   6  12       94.22      102.35     17.66 o
   5   6  12       44.09       40.68     18.43 o
   6   6  12      157.24      149.12     20.83 o
   7   6  12       20.95       45.46     28.11 o
  -7   7  12        0.22        8.56     30.19 o
  -6   7  12       12.79       11.89     17.86 o
  -5   7  12       10.41       16.79     24.70 o
  -4   7  12      431.93      399.43     19.17 o
  -3   7  12       46.35       48.32     14.59 o
  -2   7  12      505.83      499.50     23.51 o
  -1   7  12       85.90      110.08     13.39 o
   0   7  12      724.00      777.94     26.77 o
   1   7  12        0.11        6.91     12.94 o
   2   7  12      210.74      192.91     17.16 o
   3   7  12        8.40       20.25     10.92 o
   4   7  12       26.26       19.99     15.33 o
   5   7  12       34.04       64.32     17.26 o
   6   7  12       20.38       19.33     32.82 o
  -7   8  12        8.01       21.59     39.94 o
  -6   8  12        0.51       -0.06     17.60 o
  -5   8  12       32.64       38.83     20.14 o
  -4   8  12      104.89       76.77     11.54 o
  -3   8  12      243.68      235.69     21.74 o
  -2   8  12       16.57       13.21      9.95 o
  -1   8  12       11.58       18.52     17.01 o
   0   8  12      118.12      166.11     14.72 o
   1   8  12        0.00      -10.00     10.00 o
   2   8  12        2.03        7.98     11.67 o
   3   8  12      137.98      130.39     24.21 o
   4   8  12       15.67       -6.53     19.11 o
   5   8  12       39.80       15.09     21.18 o
   6   8  12        1.13      -25.32     27.38 o
  -6   9  12       45.50       39.28     21.52 o
  -5   9  12        2.38        1.62     18.45 o
  -4   9  12        3.14       18.89      9.71 o
  -3   9  12        1.53       12.88     14.99 o
  -2   9  12      132.96      145.65     13.23 o
  -1   9  12        4.08       -2.06     10.07 o
   0   9  12        7.50       -5.50     11.44 o
   1   9  12       48.07       49.93     16.01 o
   2   9  12      215.66      259.33     24.08 o
   3   9  12        0.36      -17.42     17.42 o
   4   9  12        0.46       -3.15     20.39 o
   5   9  12        7.23       40.81     21.62 o
  -6  10  12        3.22      -13.03     25.61 o
  -5  10  12       55.41       38.37     21.54 o
  -4  10  12        7.36        5.68      9.95 o
  -3  10  12       20.93       10.97     19.45 o
  -2  10  12      137.39      124.80     13.98 o
  -1  10  12       82.20      118.54     15.40 o
   0  10  12       32.64       19.76     12.94 o
   1  10  12        0.64       -0.01     11.85 o
   2  10  12       79.45       67.52     14.74 o
   3  10  12       21.37       26.89     15.72 o
   4  10  12        6.46        1.06     19.68 o
   5  10  12        2.80      -20.25     20.25 o
  -5  11  12        0.03       43.86     27.75 o
  -4  11  12       18.26       28.99     21.51 o
  -3  11  12        5.27        8.72     10.91 o
  -2  11  12       66.42       91.80     14.68 o
  -1  11  12        8.55       20.84     12.62 o
   0  11  12       12.32        8.69     12.51 o
   1  11  12       63.31       76.86     15.97 o
   2  11  12        1.20      -12.98     12.98 o
   3  11  12       11.48        9.06     16.09 o
   4  11  12       29.55       34.83     38.11 o
  -4  12  12       11.46       49.54     23.14 o
  -3  12  12       21.85       28.09     23.05 o
  -2  12  12       16.41       12.12     22.44 o
  -1  12  12      118.92      178.84     19.41 o
   0  12  12       15.05       16.37     14.16 o
   1  12  12       44.17       37.77     14.63 o
   2  12  12       32.52       14.76     14.26 o
   3  12  12        0.06      -15.99     15.99 o
  -3  13  12        0.51        4.87     13.70 o
  -2  13  12      341.27      386.00     32.92 o
  -1  13  12       34.52       37.90     17.16 o
   0  13  12       76.84       84.08     16.44 o
   1  13  12       87.20      109.61     19.04 o
   2  13  12        9.00        1.80     16.70 o
  -1  14  12       27.58       51.81     18.36 o
   0  14  12        1.59       -1.05     13.07 o
  -8   1  13        6.02       31.09     20.64 o
  -7   1  13        0.16       15.08     18.90 o
  -6   1  13        0.60       17.09     18.40 o
  -5   1  13       26.25       36.67      9.52 o
  -4   1  13       49.15       48.59      6.67 o
  -3   1  13      180.72      181.46     14.74 o
  -2   1  13      355.44      383.78     25.35 o
  -1   1  13        0.30        7.56     12.61 o
   0   1  13     1478.58     1446.04     36.80 o
   1   1  13      342.47      361.27     18.35 o
   2   1  13      724.73      714.05     28.47 o
   3   1  13      339.54      353.62     34.42 o
   4   1  13      250.35      218.46     21.33 o
   5   1  13       53.63       62.07     17.91 o
   6   1  13        6.57        7.33     13.31 o
   7   1  13        1.63       25.96     18.33 o
  -8   2  13       38.80       57.29     21.70 o
  -7   2  13       31.98       33.83     18.66 o
  -6   2  13       70.66       63.51     12.37 o
  -5   2  13       65.78       71.87     16.28 o
  -4   2  13        6.04        3.44      6.99 o
  -3   2  13       50.14       56.27     10.07 o
  -2   2  13        0.47        1.96      9.25 o
  -1   2  13       11.82       24.43     10.03 o
   0   2  13        8.18       12.84     10.70 o
   1   2  13      375.76      405.13     19.56 o
   2   2  13       91.38      109.95     15.68 o
   3   2  13      206.40      194.36     20.41 o
   4   2  13        2.06      -12.02     12.02 o
   5   2  13       15.29       23.60     13.72 o
   6   2  13      156.86      187.28     21.33 o
   7   2  13        8.72       38.13     18.80 o
  -8   3  13        5.03      -17.83     31.71 o
  -7   3  13        9.49        6.48     18.29 o
  -6   3  13      181.81      203.13     24.73 o
  -5   3  13        8.07        1.76      9.28 o
  -4   3  13      125.64      159.23     13.32 o
  -3   3  13      393.88      389.89     15.89 o
  -2   3  13       19.95       26.19      9.80 o
  -1   3  13       30.39       32.27     10.49 o
   0   3  13     1016.01     1086.32     32.30 o
   1   3  13      128.28      136.52     17.13 o
   2   3  13      138.74      129.90     15.11 o
   3   3  13       45.10       55.61     14.19 o
   4   3  13       51.89       52.79     13.54 o
   5   3  13       34.53       61.01     17.68 o
   6   3  13       37.39       96.22     23.06 o
   7   3  13      126.49      149.40     22.61 o
  -8   4  13        5.79       26.98     20.22 o
  -7   4  13        2.02       14.31     18.23 o
  -6   4  13        0.15       10.24     16.93 o
  -5   4  13      122.71      140.08     19.94 o
  -4   4  13      111.08      113.57     12.82 o
  -3   4  13       91.20       98.35     10.30 o
  -2   4  13       89.14       75.63     11.47 o
  -1   4  13      411.99      424.19     19.30 o
   0   4  13        3.51       16.45     10.25 o
   1   4  13      895.68      939.29     26.21 o
   2   4  13      210.69      232.05     26.41 o
   3   4  13       28.29       12.02     12.94 o
   4   4  13       22.81       18.58     13.11 o
   5   4  13       86.62      154.53     30.17 o
   6   4  13       47.29       29.65     17.56 o
   7   4  13        9.99       -0.02     18.26 o
  -8   5  13        3.81       43.37     21.34 o
  -7   5  13       10.30       21.51     18.74 o
  -6   5  13       20.59       57.85     22.87 o
  -5   5  13        0.58       -8.37     29.88 o
  -4   5  13       31.86       18.38     12.96 o
  -3   5  13      113.43      110.23     12.87 o
  -2   5  13       14.06       16.27     10.19 o
  -1   5  13        0.02       -4.68     10.14 o
   0   5  13      854.77      864.96     26.16 o
   1   5  13       35.25       31.13      8.97 o
   2   5  13        5.58        1.38     10.43 o
   3   5  13       61.04       57.55     14.22 o
   4   5  13        0.07      -10.54     16.76 o
   5   5  13       10.10       28.83     16.42 o
   6   5  13       64.40       66.30     19.59 o
  -7   6  13        0.75        6.15     18.95 o
  -6   6  13       33.83       36.73     37.50 o
  -5   6  13      114.90      127.43     22.39 o
  -4   6  13       25.42       28.73     10.07 o
  -3   6  13        0.32        2.30     12.16 o
  -2   6  13        0.26       27.04     15.14 o
  -1   6  13       67.59       72.75     16.12 o
   0   6  13       16.27       -2.89     10.44 o
   1   6  13       26.25       15.37      9.13 o
   2   6  13       35.93       38.26     11.49 o
   3   6  13       69.37       71.79     16.90 o
   4   6  13       22.30       29.46     15.92 o
   5   6  13       70.91      108.46     19.05 o
   6   6  13        2.25        8.41     19.63 o
  -7   7  13       78.04      125.52     25.35 o
  -6   7  13       15.37       -6.02     16.99 o
  -5   7  13        7.86       26.33     18.90 o
  -4   7  13       37.31       29.42     10.17 o
  -3   7  13       11.25       10.97      9.26 o
  -2   7  13     1450.50     1390.07     38.43 o
  -1   7  13      109.40      145.91     14.39 o
   0   7  13      533.19      491.47     21.19 o
   1   7  13       60.36       99.57     15.69 o
   2   7  13      639.57      620.99     25.90 o
   3   7  13      103.20      100.19     17.53 o
   4   7  13       13.59       10.86     15.43 o
   5   7  13       48.51       62.04     23.33 o
   6   7  13        1.25       -6.71     29.32 o
  -7   8  13        5.90       18.19     21.10 o
  -6   8  13      117.08      115.99     29.27 o
  -5   8  13       42.50        3.03     18.46 o
  -4   8  13       30.78       17.76      9.93 o
  -3   8  13       30.80       29.28     10.22 o
  -2   8  13        0.52       -2.46     10.54 o
  -1   8  13      255.63      277.22     19.58 o
   0   8  13       10.39       -1.07     10.40 o
   1   8  13       34.83       16.78     12.35 o
   2   8  13        9.77       20.44     12.41 o
   3   8  13       45.06       48.96     20.48 o
   4   8  13        2.85       -0.06     26.89 o
   5   8  13       33.57       51.45     22.02 o
   6   8  13        0.99       -5.70     21.83 o
  -6   9  13       26.57      -14.77     19.63 o
  -5   9  13        0.85        1.95     18.58 o
  -4   9  13      194.44      191.50     15.93 o
  -3   9  13       20.98       13.18     11.13 o
  -2   9  13       90.55       72.18     17.05 o
  -1   9  13      254.57      286.61     18.06 o
   0   9  13        1.10        8.53     14.87 o
   1   9  13        9.08       -3.06     14.57 o
   2   9  13       29.98       21.56     16.00 o
   3   9  13       10.46       28.13     29.05 o
   4   9  13      165.27      109.95     26.40 o
   5   9  13        3.60      -15.84     21.41 o
  -6  10  13        0.13       -2.54     19.52 o
  -5  10  13        6.06       -3.23     19.28 o
  -4  10  13       75.29       91.18     13.17 o
  -3  10  13        9.76       30.61     13.79 o
  -2  10  13       61.35       82.97     13.01 o
  -1  10  13       39.38       38.74     14.76 o
   0  10  13        9.98        0.58     12.00 o
   1  10  13       32.31       25.07     13.67 o
   2  10  13       46.11       22.37     20.08 o
   3  10  13       10.87       -8.50     17.87 o
   4  10  13       17.64       18.26     21.39 o
   5  10  13        8.25       25.91     29.52 o
  -5  11  13       17.49       69.86     24.76 o
  -4  11  13       88.41      111.96     18.89 o
  -3  11  13       10.04       19.13     12.32 o
  -2  11  13       10.09       14.83     11.85 o
  -1  11  13      115.60      112.75     18.32 o
   0  11  13        6.92        8.58     14.41 o
   1  11  13       38.05       58.36     15.28 o
   2  11  13       16.10       36.80     14.85 o
   3  11  13       18.09       -1.24     16.59 o
   4  11  13       29.07       40.20     26.17 o
  -4  12  13        2.79        1.04     20.87 o
  -3  12  13        4.03       29.93     14.33 o
  -2  12  13        1.88        2.07     14.17 o
  -1  12  13       27.49       33.82     13.68 o
   0  12  13        0.01      -13.22     13.22 o
   1  12  13       53.45       24.65     17.87 o
   2  12  13        2.21      -16.72     16.72 o
   3  12  13       53.18       31.69     22.36 o
  -3  13  13        0.05      -11.73     13.67 o
  -2  13  13       39.02       48.67     16.75 o
  -1  13  13       19.47       23.89     13.83 o
   0  13  13       10.24       14.46     14.26 o
   1  13  13       20.87       29.59     15.57 o
   2  13  13        0.00      -25.95     25.95 o
  -8   0  14       90.18       76.23     32.32 o
  -7   0  14       75.52       68.30     31.10 o
  -6   0  14       74.19       70.29     13.33 o
  -5   0  14      151.17      174.92     20.64 o
  -4   0  14     1203.96     1283.54     34.11 o
  -3   0  14        0.03      -14.15     14.15 o
  -2   0  14      437.05      481.36     40.86 o
  -1   0  14     2100.18     1842.67     63.37 o
   0   0  14     1518.00     1474.10     54.58 o
   1   0  14        1.14      -14.33     14.33 o
   2   0  14       87.59       32.44     16.16 o
   3   0  14      505.01      475.25     39.98 o
   4   0  14        7.08       32.72     25.17 o
   5   0  14        0.74       31.02     24.91 o
   6   0  14      109.45      109.81     39.94 o
   7   0  14       36.27       -1.32     26.69 o
  -8   1  14       29.63       65.75     21.77 o
  -7   1  14      191.22      181.27     26.29 o
  -6   1  14       34.06       38.26     11.70 o
  -5   1  14       99.90      119.69     12.87 o
  -4   1  14     1004.06     1062.23     45.83 o
  -3   1  14       84.34       84.44     11.92 o
  -2   1  14      125.18      133.12     14.35 o
  -1   1  14      501.51      619.94     24.42 o
   0   1  14       38.52       53.53     12.67 o
   1   1  14      290.90      306.04     18.09 o
   2   1  14     1731.76     1797.15     50.32 o
   3   1  14        0.12       -9.32     16.16 o
   4   1  14      824.51      665.31     32.68 o
   5   1  14      182.52      231.84     23.20 o
   6   1  14        0.70       -2.41     16.96 o
   7   1  14       24.44       19.34     18.74 o
  -8   2  14        4.00      -17.17     18.53 o
  -7   2  14       17.52       17.74     22.87 o
  -6   2  14       51.91       30.77     18.53 o
  -5   2  14       65.49       61.62     12.80 o
  -4   2  14       71.82       90.22     13.54 o
  -3   2  14      812.75      798.38     24.07 o
  -2   2  14      204.14      195.74     17.38 o
  -1   2  14      177.47      208.11     16.48 o
   0   2  14       11.12       13.55     11.13 o
   1   2  14     3002.73     2937.10     62.18 o
   2   2  14      179.66      175.58     18.25 o
   3   2  14       73.10       77.51     20.27 o
   4   2  14        6.82        8.70     20.35 o
   5   2  14       98.98       97.83     19.98 o
   6   2  14       46.09       36.70     18.76 o
   7   2  14       10.09       25.86     23.52 o
  -8   3  14       18.45       31.02     20.48 o
  -7   3  14       78.16       66.89     21.26 o
  -6   3  14       57.67       64.19     19.78 o
  -5   3  14       14.35        8.27     20.06 o
  -4   3  14       78.55       94.79     12.73 o
  -3   3  14      238.66      257.51     13.97 o
  -2   3  14      326.31      328.93     17.80 o
  -1   3  14        4.98       -0.17     10.04 o
   0   3  14      256.21      246.99     15.98 o
   1   3  14       34.61       23.50     10.17 o
   2   3  14      216.51      232.58     17.80 o
   3   3  14      173.13      173.19     26.41 o
   4   3  14        9.21       14.87     16.08 o
   5   3  14       46.36       60.73     18.46 o
   6   3  14       51.26       54.58     18.89 o
   7   3  14       15.86       13.04     19.49 o
  -8   4  14       18.42       54.88     28.66 o
  -7   4  14        2.64       10.30     19.35 o
  -6   4  14       30.17       27.43     18.30 o
  -5   4  14       68.83       74.38     12.47 o
  -4   4  14      148.75      153.55     19.45 o
  -3   4  14      359.99      358.86     26.93 o
  -2   4  14        0.75        4.45     10.13 o
  -1   4  14       57.39       31.42     11.45 o
   0   4  14      382.15      437.38     20.03 o
   1   4  14      188.34      162.28     13.75 o
   2   4  14       83.62       92.25     14.22 o
   3   4  14      184.56      153.11     16.97 o
   4   4  14       10.22        0.19     16.18 o
   5   4  14        1.38       -2.19     16.03 o
   6   4  14       46.76       58.15     19.90 o
  -7   5  14        0.73       16.19     19.77 o
  -6   5  14       77.07      116.91     23.18 o
  -5   5  14      160.11      189.23     15.26 o
  -4   5  14       36.32       43.72     11.57 o
  -3   5  14       47.51       56.62     12.34 o
  -2   5  14      282.02      294.81     29.73 o
  -1   5  14      177.39      157.72     14.28 o
   0   5  14       17.90       28.48     11.28 o
   1   5  14      296.57      266.61     19.49 o
   2   5  14      286.88      239.70     21.74 o
   3   5  14       36.55       28.84     16.56 o
   4   5  14       88.87       84.80     18.34 o
   5   5  14      166.62      211.58     26.93 o
   6   5  14        5.06       31.57     18.77 o
  -7   6  14       26.53        6.04     18.75 o
  -6   6  14      187.39      173.05     26.39 o
  -5   6  14        0.08      -18.29     18.29 o
  -4   6  14       22.26       27.34     11.27 o
  -3   6  14      407.51      392.71     26.14 o
  -2   6  14      148.51      119.77     16.44 o
  -1   6  14       35.63       30.28     11.40 o
   0   6  14      180.77      256.20     16.74 o
   1   6  14       17.72      -11.37     12.17 o
   2   6  14       86.18       66.01     15.00 o
   3   6  14       29.93       62.13     18.77 o
   4   6  14        2.51       23.21     16.09 o
   5   6  14       55.79       52.67     18.05 o
   6   6  14       31.37       57.82     20.06 o
  -7   7  14        0.49       13.31     21.19 o
  -6   7  14       49.78       73.07     23.36 o
  -5   7  14      197.46      196.57     26.74 o
  -4   7  14       70.83      100.20     13.01 o
  -3   7  14        3.03       -5.19     12.71 o
  -2   7  14       70.13       84.64     13.24 o
  -1   7  14       87.78       86.90     13.14 o
   0   7  14       84.31       92.11     12.91 o
   1   7  14      231.68      230.56     22.55 o
   2   7  14      343.53      315.86     21.28 o
   3   7  14        2.10       16.07     26.61 o
   4   7  14       33.65       53.33     17.10 o
   5   7  14       69.31       85.00     23.73 o
   6   7  14        5.53      -16.37     26.57 o
  -6   8  14        5.67       -1.47     27.14 o
  -5   8  14       19.17       24.81     19.78 o
  -4   8  14       32.42       19.61     11.30 o
  -3   8  14        7.91       14.50      9.91 o
  -2   8  14       12.70       13.98     14.33 o
  -1   8  14      317.12      257.39     17.78 o
   0   8  14      241.46      256.77     23.57 o
   1   8  14      119.74       96.68     17.52 o
   2   8  14        6.55       -5.56     16.11 o
   3   8  14      116.67       79.36     22.70 o
   4   8  14       13.05       16.58     21.75 o
   5   8  14        1.17      -20.43     20.43 o
  -6   9  14        0.00        1.08     20.75 o
  -5   9  14       82.16       73.90     22.71 o
  -4   9  14        0.03        8.72     10.49 o
  -3   9  14       16.04       18.11     13.01 o
  -2   9  14        0.67       14.59     13.72 o
  -1   9  14       11.73       24.61     11.43 o
   0   9  14        2.24       -1.54     14.80 o
   1   9  14       19.76       45.13     16.79 o
   2   9  14        2.32        5.34     15.99 o
   3   9  14       15.93        0.47     20.72 o
   4   9  14        0.21        4.24     21.53 o
   5   9  14        0.00      -20.72     20.72 o
  -5  10  14       33.09       45.33     54.88 o
  -4  10  14        0.60        3.50     11.63 o
  -3  10  14        2.24       -7.49     13.29 o
  -2  10  14      179.80      229.72     17.37 o
  -1  10  14       22.55       27.56     14.78 o
   0  10  14       16.14        5.54     12.61 o
   1  10  14       58.71       47.64     15.32 o
   2  10  14       92.26      118.33     34.03 o
   3  10  14       47.04       47.45     18.52 o
   4  10  14       21.66       59.95     24.59 o
  -5  11  14        0.15       -9.15     24.39 o
  -4  11  14        4.32       -1.57     12.48 o
  -3  11  14       15.62       17.34     18.39 o
  -2  11  14       48.59       43.43     14.08 o
  -1  11  14        0.44      -13.23     13.23 o
   0  11  14       21.70       19.03     15.31 o
   1  11  14        8.81        3.33     13.60 o
   2  11  14       15.49       -1.69     16.11 o
   3  11  14        0.00      -10.24     16.92 o
  -4  12  14       13.72       54.27     31.71 o
  -3  12  14       92.39      109.80     18.29 o
  -2  12  14       97.24       99.28     20.24 o
  -1  12  14      109.91      126.66     17.96 o
   0  12  14       46.10       56.02     17.19 o
   1  12  14        8.09       -7.60     15.59 o
   2  12  14       28.98       27.36     18.51 o
  -2  13  14       44.89       52.21     17.46 o
  -1  13  14       12.40       41.25     15.14 o
   0  13  14        2.25        0.66     15.87 o
   1  13  14        2.24      -29.03     29.03 o
  -8   1  15       10.13       35.44     21.32 o
  -7   1  15       20.29       10.41     22.26 o
  -6   1  15       36.55       41.66     18.72 o
  -5   1  15      121.86      119.71     24.09 o
  -4   1  15      169.33      152.11     24.78 o
  -3   1  15      330.98      320.34     17.14 o
  -2   1  15      364.46      333.63     20.47 o
  -1   1  15      298.10      306.99     19.78 o
   0   1  15      431.77      404.82     21.93 o
   1   1  15      162.09      183.39     15.67 o
   2   1  15       11.34       47.26     13.94 o
   3   1  15        6.91        0.24     17.74 o
   4   1  15       28.36       69.64     18.97 o
   5   1  15       10.28       23.92     17.81 o
   6   1  15       54.79       75.72     20.86 o
  -8   2  15       78.84      101.48     25.83 o
  -7   2  15       50.30       41.47     30.49 o
  -6   2  15       30.08       46.72     19.78 o
  -5   2  15      213.41      274.94     21.16 o
  -4   2  15       38.10       53.59     13.81 o
  -3   2  15      241.69      234.87     19.95 o
  -2   2  15      333.65      331.24     18.26 o
  -1   2  15     1485.15     1513.56     36.46 o
   0   2  15      132.33       99.44     14.45 o
   1   2  15     1775.77     1686.33     44.10 o
   2   2  15       70.85       73.71     29.20 o
   3   2  15      175.71      116.44     22.42 o
   4   2  15       42.11       61.29     18.39 o
   5   2  15        0.24       27.93     17.76 o
   6   2  15       73.22       89.93     21.08 o
  -7   3  15        3.20       38.53     21.34 o
  -6   3  15        1.39       33.78     18.91 o
  -5   3  15        2.40      -11.29     11.29 o
  -4   3  15       93.15       92.34     15.63 o
  -3   3  15       22.23       11.36      9.97 o
  -2   3  15      575.86      516.78     28.88 o
  -1   3  15       96.36      104.23     14.70 o
   0   3  15     1340.47     1323.05     33.70 o
   1   3  15       12.99        7.66     10.10 o
   2   3  15       53.21       55.07     13.14 o
   3   3  15       93.68       68.60     16.68 o
   4   3  15       16.47       15.92     19.17 o
   5   3  15      168.26      165.09     22.25 o
   6   3  15       72.28       66.40     20.78 o
  -7   4  15        0.27       21.35     21.04 o
  -6   4  15        3.30        2.50     17.23 o
  -5   4  15       57.51       60.99     13.54 o
  -4   4  15       21.95       18.78     11.12 o
  -3   4  15      370.38      355.77     23.18 o
  -2   4  15      123.37      112.05     13.33 o
  -1   4  15      303.41      273.15     17.23 o
   0   4  15       19.86       30.09     11.35 o
   1   4  15      181.82      163.32     13.87 o
   2   4  15        2.50       -1.98     11.43 o
   3   4  15       59.29       75.76     20.89 o
   4   4  15        0.44       -0.17     16.64 o
   5   4  15       66.03       85.49     19.69 o
   6   4  15       88.85       83.34     21.82 o
  -7   5  15       19.63       13.19     21.26 o
  -6   5  15        2.28        6.92     28.97 o
  -5   5  15        3.78        1.38      8.01 o
  -4   5  15       64.45       55.50     12.44 o
  -3   5  15        2.24      -11.83     12.94 o
  -2   5  15       22.90        3.05     10.51 o
  -1   5  15        4.61       11.17     10.72 o
   0   5  15       55.87       89.82     12.86 o
   1   5  15      155.50      152.37     17.08 o
   2   5  15      154.72      180.90     21.90 o
   3   5  15       60.18       58.62     18.29 o
   4   5  15       23.43        2.33     16.96 o
   5   5  15        1.39       12.02     17.70 o
   6   5  15       23.34       28.49     19.97 o
  -7   6  15       12.69       -8.29     20.80 o
  -6   6  15        3.77       25.00     19.05 o
  -5   6  15       12.64       15.20     12.52 o
  -4   6  15       16.70       21.22     11.85 o
  -3   6  15       96.88       78.69     16.83 o
  -2   6  15        7.11       -1.03     10.55 o
  -1   6  15       49.31       42.91     11.87 o
   0   6  15       65.46       56.81     12.22 o
   1   6  15        5.40       13.35     14.83 o
   2   6  15        0.14      -12.73     12.73 o
   3   6  15       28.37       27.71     17.28 o
   4   6  15       24.33       15.44     16.98 o
   5   6  15        1.66       20.45     18.46 o
   6   6  15        7.59       28.33     19.92 o
  -6   7  15       53.65       37.35     20.17 o
  -5   7  15        0.18       22.99     19.49 o
  -4   7  15       56.53       54.13     12.89 o
  -3   7  15        3.98       10.78     13.83 o
  -2   7  15      141.27      107.58     16.37 o
  -1   7  15      105.78       66.42     12.85 o
   0   7  15       10.10        2.69     14.93 o
   1   7  15      143.37      141.40     20.42 o
   2   7  15        7.04       10.21     17.69 o
   3   7  15       52.69       29.11     17.21 o
   4   7  15      136.23      163.06     25.61 o
   5   7  15        2.56      -14.08     22.26 o
  -6   8  15        2.41       25.49     20.75 o
  -5   8  15        9.60       70.11     22.74 o
  -4   8  15      246.09      268.31     19.10 o
  -3   8  15       14.25       30.18     10.91 o
  -2   8  15       75.43       89.20     17.48 o
  -1   8  15      140.75      184.31     16.41 o
   0   8  15       30.25       21.05     20.05 o
   1   8  15        1.42      -18.40     18.40 o
   2   8  15      190.16      188.74     22.33 o
   3   8  15        8.15      -20.01     20.01 o
   4   8  15        9.98       18.11     22.15 o
   5   8  15       25.22      -12.75     22.99 o
  -6   9  15       18.51       51.84     30.49 o
  -5   9  15       80.33       88.87     60.07 o
  -4   9  15       39.87       39.96     13.54 o
  -3   9  15      215.94      202.61     17.85 o
  -2   9  15        3.49       11.69     12.07 o
  -1   9  15       69.94       41.53     21.29 o
   0   9  15        3.88        0.85     16.25 o
   1   9  15       14.56       21.21     16.65 o
   2   9  15        0.00       -3.42     24.35 o
   3   9  15        1.92       15.86     27.45 o
   4   9  15       52.64       17.74     25.28 o
  -5  10  15        4.31       10.83     35.67 o
  -4  10  15       83.94       97.19     16.00 o
  -3  10  15       86.13      143.78     16.76 o
  -2  10  15        1.50       26.37     14.45 o
  -1  10  15       10.19        1.23     13.70 o
   0  10  15        0.17      -12.41     12.41 o
   1  10  15        7.06       24.77     17.41 o
   2  10  15      125.01      139.30     29.74 o
   3  10  15       32.31       -9.69     22.05 o
   4  10  15        0.04      -23.82     24.01 o
  -4  11  15       14.66        9.88     14.78 o
  -3  11  15        5.02        2.91     13.47 o
  -2  11  15        8.06        9.62     19.49 o
  -1  11  15        3.49        0.09     14.49 o
   0  11  15        0.15        6.89     15.48 o
   1  11  15       83.39      104.27     18.92 o
   2  11  15        0.60      -15.72     16.27 o
   3  11  15        5.38       -0.13     22.88 o
  -3  12  15       25.91       29.39     15.38 o
  -2  12  15        0.22       24.57     13.54 o
  -1  12  15        9.91       14.83     14.16 o
   0  12  15       17.88       19.42     16.13 o
   1  12  15        0.49       12.73     16.42 o
   2  12  15       13.43       -1.65     17.27 o
  -7   0  16       30.83       16.47     29.27 o
  -6   0  16      593.55      611.04     60.98 o
  -5   0  16      443.67      481.76     51.23 o
  -4   0  16      302.05      290.28     40.86 o
  -3   0  16     1028.27     1121.64     47.77 o
  -2   0  16       76.99       78.33     20.21 o
  -1   0  16      817.79      747.66     39.99 o
   0   0  16     1324.15     1347.73     53.65 o
   1   0  16      362.42      374.84     28.83 o
   2   0  16      457.36      381.14     50.62 o
   3   0  16      194.12      203.68     42.08 o
   4   0  16       29.76       36.93     26.74 o
   5   0  16       99.08      100.71     31.64 o
   6   0  16       48.58      106.69     32.56 o
  -7   1  16       81.16      101.00     25.20 o
  -6   1  16       36.77       16.01     25.61 o
  -5   1  16       23.29       44.70     18.91 o
  -4   1  16      118.23      160.15     25.39 o
  -3   1  16       90.36      118.16     13.10 o
  -2   1  16      862.07      849.28     32.10 o
  -1   1  16      129.78      142.49     16.11 o
   0   1  16       70.27       84.68     14.48 o
   1   1  16      436.52      459.86     22.02 o
   2   1  16       60.13      102.60     29.88 o
   3   1  16       46.45       10.13     19.79 o
   4   1  16      151.57      134.41     22.03 o
   5   1  16      106.39      133.17     22.44 o
   6   1  16       78.94       61.23     21.93 o
  -7   2  16       17.75       52.47     21.94 o
  -6   2  16      136.16      115.95     24.15 o
  -5   2  16       27.74       10.07     30.19 o
  -4   2  16       27.13       55.94     18.01 o
  -3   2  16       68.61       54.43     11.58 o
  -2   2  16       84.09       92.37     13.31 o
  -1   2  16        1.27       35.87     12.09 o
   0   2  16      383.13      357.96     21.01 o
   1   2  16      287.26      296.60     18.74 o
   2   2  16       50.59       77.85     15.03 o
   3   2  16        1.72      -13.53     28.20 o
   4   2  16      117.44      123.70     21.25 o
   5   2  16       16.25       35.75     19.43 o
   6   2  16       48.17       69.30     25.53 o
  -7   3  16       48.75       24.50     21.44 o
  -6   3  16      122.14      122.81     25.20 o
  -5   3  16      114.75       76.25     21.51 o
  -4   3  16        0.87       10.83     12.67 o
  -3   3  16        0.16        0.70     10.28 o
  -2   3  16      551.98      585.80     23.37 o
  -1   3  16      551.23      584.27     23.23 o
   0   3  16       48.36       64.82     12.61 o
   1   3  16       10.00        0.55     10.25 o
   2   3  16       12.17       -2.94     11.09 o
   3   3  16       35.39       47.86     20.52 o
   4   3  16       62.57       57.74     19.48 o
   5   3  16       23.59       28.26     19.06 o
   6   3  16        0.00       25.60     20.30 o
  -7   4  16        0.40       25.36     19.96 o
  -6   4  16        1.67        9.35     18.96 o
  -5   4  16       36.57       58.62     46.35 o
  -4   4  16       33.70       32.75     12.12 o
  -3   4  16      122.79       91.48     14.33 o
  -2   4  16       16.72       16.74     10.97 o
  -1   4  16       23.24        1.62     10.89 o
   0   4  16       11.99       17.77     11.14 o
   1   4  16       64.11       68.98     14.45 o
   2   4  16        0.03       28.94     14.89 o
   3   4  16      281.65      238.42     26.72 o
   4   4  16        5.54       -5.06     17.07 o
   5   4  16       12.25       16.69     18.75 o
   6   4  16       11.39       15.04     20.32 o
  -7   5  16        7.63        3.64     19.82 o
  -6   5  16       72.57      101.01     24.10 o
  -5   5  16       66.04       83.43     21.44 o
  -4   5  16       19.06       15.52     16.81 o
  -3   5  16      225.07      233.28     21.99 o
  -2   5  16       13.07       18.73     11.55 o
  -1   5  16       10.11        2.57     10.68 o
   0   5  16      465.82      547.47     22.59 o
   1   5  16       13.27       20.75     15.89 o
   2   5  16       58.46       57.11     16.90 o
   3   5  16      217.46      185.04     22.76 o
   4   5  16        1.61       13.03     17.50 o
   5   5  16        8.16       -0.41     17.85 o
  -6   6  16       59.59       50.22     21.88 o
  -5   6  16       44.52       51.72     19.86 o
  -4   6  16        1.52       -4.99     12.53 o
  -3   6  16      241.95      223.53     21.85 o
  -2   6  16      113.60       94.75     13.87 o
  -1   6  16       19.87       21.40     11.77 o
   0   6  16      353.95      363.79     21.80 o
   1   6  16       21.38       19.07     15.85 o
   2   6  16        9.17      -17.26     17.26 o
   3   6  16      114.99      121.70     20.60 o
   4   6  16       22.50       33.11     18.20 o
   5   6  16        0.01       15.28     18.67 o
  -6   7  16       19.65       35.88     21.79 o
  -5   7  16       61.95       69.44     12.64 o
  -4   7  16        8.50        8.42     13.47 o
  -3   7  16      151.75      148.83     33.48 o
  -2   7  16       44.21       63.93     16.70 o
  -1   7  16        8.96       15.02     16.73 o
   0   7  16       43.47       15.52     15.89 o
   1   7  16        1.00        4.40     15.85 o
   2   7  16        1.57      -16.77     16.77 o
   3   7  16      152.73      135.46     44.27 o
   4   7  16        0.37      -21.21     21.21 o
   5   7  16        3.31       31.59     24.24 o
  -6   8  16       11.77       -1.51     20.75 o
  -5   8  16        9.24       -2.61     19.61 o
  -4   8  16        0.00       13.92     13.05 o
  -3   8  16        4.50       13.84     11.52 o
  -2   8  16        1.40        6.24     15.20 o
  -1   8  16        6.39       -3.42     18.63 o
   0   8  16       67.54       62.25     22.27 o
   1   8  16       44.14       82.86     19.41 o
   2   8  16       52.32       54.00     25.05 o
   3   8  16       82.18       71.91     24.39 o
   4   8  16        7.29       -4.41     22.50 o
  -5   9  16        3.11       12.75     21.35 o
  -4   9  16        8.01       -1.60     12.97 o
  -3   9  16       83.43       74.77     13.33 o
  -2   9  16        1.84      -11.03     11.66 o
  -1   9  16        2.81       -4.97     18.32 o
   0   9  16       42.56       34.46     17.65 o
   1   9  16        6.11       17.48     18.78 o
   2   9  16        2.46        9.09     23.73 o
   3   9  16        2.08       28.28     27.65 o
   4   9  16       21.35       29.54     24.77 o
  -4  10  16        0.63       -5.78     12.80 o
  -3  10  16       30.17       25.12     12.01 o
  -2  10  16       30.19       31.72     15.00 o
  -1  10  16       25.76       12.72     14.82 o
   0  10  16        7.75       15.54     14.48 o
   1  10  16       19.26        4.59     18.14 o
   2  10  16        3.76      -22.70     22.70 o
   3  10  16        1.30      -21.76     21.76 o
  -3  11  16        1.33       -5.94     16.85 o
  -2  11  16       17.43       12.06     13.75 o
  -1  11  16      232.05      242.28     24.96 o
   0  11  16        0.03       12.70     16.39 o
   1  11  16      147.27      167.84     23.06 o
   2  11  16       77.61       88.93     36.82 o
  -2  12  16       54.16       54.14     15.57 o
  -1  12  16        2.14       -2.62     15.61 o
   0  12  16        2.96       19.18     17.22 o
   1  12  16       43.01       39.23     18.65 o
  -7   1  17       83.40      101.53     24.91 o
  -6   1  17        4.64        0.28     18.96 o
  -5   1  17        3.95      -16.17     16.17 o
  -4   1  17       31.95       22.08     18.53 o
  -3   1  17       35.61       38.89     11.82 o
  -2   1  17      136.63      137.16     16.19 o
  -1   1  17       93.04       80.32     14.59 o
   0   1  17       80.90       78.99     14.13 o
   1   1  17        2.95       -1.12     17.85 o
   2   1  17        6.33       13.03     23.04 o
   3   1  17        2.13      -21.23     21.23 o
   4   1  17       25.42       33.87     19.40 o
   5   1  17        0.63        1.36     18.58 o
   6   1  17        3.79       15.04     31.45 o
  -7   2  17       16.07       59.13     23.24 o
  -6   2  17       10.79       42.59     21.19 o
  -5   2  17      175.80      123.50     24.36 o
  -4   2  17       96.75       59.46     20.27 o
  -3   2  17      856.94      840.85     35.75 o
  -2   2  17      101.57       93.49     13.43 o
  -1   2  17      513.28      482.25     22.37 o
   0   2  17        4.14       15.48     12.50 o
   1   2  17       51.57       52.06     17.52 o
   2   2  17       10.66        7.50     22.64 o
   3   2  17       53.06       71.66     22.60 o
   4   2  17        4.51      -10.11     17.64 o
   5   2  17       56.40       67.37     21.41 o
   6   2  17       19.09       12.50     20.52 o
  -7   3  17       47.69       65.65     28.36 o
  -6   3  17        0.28        0.34     19.19 o
  -5   3  17       79.27       52.74     21.55 o
  -4   3  17       32.77       59.41     16.00 o
  -3   3  17      177.50      192.62     17.70 o
  -2   3  17      312.12      302.50     18.62 o
  -1   3  17      252.03      196.16     16.42 o
   0   3  17      213.18      196.25     15.89 o
   1   3  17        1.60       17.86     15.62 o
   2   3  17       11.59       21.68     23.79 o
   3   3  17       53.09       31.87     20.98 o
   4   3  17       42.02       33.84     19.80 o
   5   3  17       79.57       98.30     22.40 o
   6   3  17        2.11       33.09     29.14 o
  -7   4  17        7.01       -0.59     21.32 o
  -6   4  17       15.27       24.43     19.28 o
  -5   4  17        6.75       -3.06     17.00 o
  -4   4  17       28.65       35.83     14.97 o
  -3   4  17      186.82      190.39     26.62 o
  -2   4  17        7.61        7.02     11.00 o
  -1   4  17       47.74       25.25     11.86 o
   0   4  17       82.00      106.64     15.31 o
   1   4  17        2.19        1.58     14.87 o
   2   4  17        1.15      -19.93     19.93 o
   3   4  17       61.50       64.50     22.19 o
   4   4  17       11.04       14.45     18.54 o
   5   4  17       43.89       61.37     21.41 o
  -6   5  17        0.92      -18.02     19.39 o
  -5   5  17       35.73       57.03     29.88 o
  -4   5  17        7.81        2.93     12.85 o
  -3   5  17        8.26       23.37     14.65 o
  -2   5  17       13.56       13.11     11.40 o
  -1   5  17        0.19       -7.31     10.93 o
   0   5  17       22.15       38.25     13.42 o
   1   5  17      139.63      147.10     27.78 o
   2   5  17        1.80       24.44     23.70 o
   3   5  17        0.22      -18.40     18.40 o
   4   5  17        5.81       10.04     18.20 o
   5   5  17        4.91       38.58     19.59 o
  -6   6  17        3.74       21.29     21.62 o
  -5   6  17       13.56       19.43     12.57 o
  -4   6  17       43.64       56.25     21.88 o
  -3   6  17        0.18       -5.66     13.72 o
  -2   6  17       17.36       20.05     13.65 o
  -1   6  17       31.48       24.08     13.44 o
   0   6  17      103.46       97.28     19.62 o
   1   6  17        0.27       -4.64     15.81 o
   2   6  17        8.57      -16.48     21.71 o
   3   6  17        0.32        2.69     17.92 o
   4   6  17        0.66        3.68     18.01 o
   5   6  17        0.03       24.66     31.97 o
  -6   7  17        3.50       12.81     21.08 o
  -5   7  17       13.55       30.81     13.29 o
  -4   7  17        0.33       21.40     17.52 o
  -3   7  17       43.63       60.82     16.60 o
  -2   7  17        7.07        6.77     14.93 o
  -1   7  17       12.90        1.50     13.31 o
   0   7  17       13.70       -6.89     16.32 o
   1   7  17        0.47       19.91     16.90 o
   2   7  17       43.29       27.78     19.55 o
   3   7  17        8.70       -1.34     21.86 o
   4   7  17       20.44       -4.39     23.49 o
  -5   8  17        4.56       14.32     11.32 o
  -4   8  17       64.40      124.82     17.64 o
  -3   8  17        0.08       -0.50     14.80 o
  -2   8  17       10.50       11.03     15.53 o
  -1   8  17       26.32       30.71     17.55 o
   0   8  17        6.68      -12.04     15.91 o
   1   8  17       31.27       28.87     17.94 o
   2   8  17      123.92      122.57     29.86 o
   3   8  17       55.21       35.87     24.20 o
   4   8  17        0.26      -22.86     22.86 o
  -5   9  17       22.31       24.06     23.00 o
  -4   9  17        0.01       11.97     14.49 o
  -3   9  17      153.94      139.11     15.83 o
  -2   9  17        9.23       13.11     19.40 o
  -1   9  17        0.14      -15.51     17.97 o
   0   9  17       25.11       11.64     17.14 o
   1   9  17        3.61      -10.26     25.13 o
   2   9  17       29.87       13.40     25.63 o
   3   9  17        6.64      -12.12     23.35 o
  -4  10  17       79.08       98.12     17.35 o
  -3  10  17        4.92       -1.02     12.51 o
  -2  10  17        4.01       11.78     15.25 o
  -1  10  17       27.16       23.94     16.14 o
   0  10  17       17.33       -3.65     28.36 o
   1  10  17       23.75       17.37     19.27 o
   2  10  17       22.50       57.96     29.00 o
   3  10  17       79.53       18.90     49.40 o
  -3  11  17       16.48       32.71     17.91 o
  -2  11  17        0.08       11.63     14.22 o
  -1  11  17        2.56       15.82     16.10 o
   0  11  17        0.50       18.73     17.50 o
   1  11  17        3.14      -10.23     20.88 o
  -7   0  18      142.34      160.38     40.25 o
  -6   0  18       78.78       95.74     33.54 o
  -5   0  18       63.11       29.27     29.27 o
  -4   0  18      422.97      445.17     52.44 o
  -3   0  18      186.44      265.77     28.24 o
  -2   0  18       39.74       -6.37     16.85 o
  -1   0  18       67.80      104.80     31.71 o
   0   0  18       26.55       60.73     34.76 o
   1   0  18       54.60       59.47     39.94 o
   2   0  18      464.05      504.32     58.54 o
   3   0  18        0.30       54.27     37.81 o
   4   0  18      117.97      123.63     32.51 o
   5   0  18       66.28       65.08     31.26 o
  -7   1  18       36.20       62.35     42.69 o
  -6   1  18       18.58       33.52     22.64 o
  -5   1  18        4.92       26.29     40.55 o
  -4   1  18      216.76      238.66     29.28 o
  -3   1  18       17.74        3.44     12.56 o
  -2   1  18       63.73       77.16     14.93 o
  -1   1  18      206.07      205.63     18.39 o
   0   1  18       89.33       44.99     13.46 o
   1   1  18       70.57       70.53     17.44 o
   2   1  18       70.51       72.69     32.63 o
   3   1  18        4.27       -3.16     20.61 o
   4   1  18        0.63       -2.55     25.05 o
   5   1  18       89.87      121.52     24.37 o
  -7   2  18        9.69       12.76     21.35 o
  -6   2  18        5.83        3.36     20.48 o
  -5   2  18       15.03       31.60     19.82 o
  -4   2  18      377.99      340.60     38.11 o
  -3   2  18       24.76       20.99     13.48 o
  -2   2  18        0.53       -8.95     11.97 o
  -1   2  18       70.66      113.68     14.40 o
   0   2  18        1.69       79.29     69.89 o
   1   2  18       23.73       16.98     18.66 o
   2   2  18      352.89      311.04     34.61 o
   3   2  18        8.42        9.70     21.15 o
   4   2  18       63.52       52.87     21.05 o
   5   2  18        5.09       -6.69     19.58 o
  -7   3  18        6.75       18.90     30.49 o
  -6   3  18       20.22       10.07     19.88 o
  -5   3  18       93.68      120.17     25.01 o
  -4   3  18       86.65       55.83     20.88 o
  -3   3  18        3.25       -6.46     14.62 o
  -2   3  18       11.01       -0.27     10.93 o
  -1   3  18       19.01       30.99     13.91 o
   0   3  18      101.13       83.29     14.94 o
   1   3  18      187.13      191.24     21.94 o
   2   3  18       18.34        5.81     24.57 o
   3   3  18        4.36      -20.30     20.30 o
   4   3  18        1.13      -18.41     18.41 o
   5   3  18        4.89        4.92     20.69 o
  -6   4  18        0.01        0.03     21.08 o
  -5   4  18       20.36       35.28     24.70 o
  -4   4  18       40.71       20.52     19.39 o
  -3   4  18      139.15      140.68     20.06 o
  -2   4  18      263.10      308.66     19.34 o
  -1   4  18      117.66       83.22     15.62 o
   0   4  18       34.30       40.69     17.78 o
   1   4  18      195.55      232.61     23.50 o
   2   4  18        0.53        4.01     23.86 o
   3   4  18        1.13       -5.84     19.50 o
   4   4  18       44.77        8.91     19.84 o
   5   4  18        2.64      -19.96     19.99 o
  -6   5  18        3.53       26.65     21.88 o
  -5   5  18       77.26      105.02     24.73 o
  -4   5  18        9.51        1.98     17.80 o
  -3   5  18       35.32       58.96     17.44 o
  -2   5  18       15.80       17.78     12.11 o
  -1   5  18        0.00        2.24     17.05 o
   0   5  18       60.77       77.33     19.08 o
   1   5  18       77.38       62.35     18.25 o
   2   5  18        0.21      -23.61     23.61 o
   3   5  18       46.46       31.70     21.88 o
   4   5  18        1.99        7.21     19.29 o
   5   5  18        0.38       14.56     20.27 o
  -6   6  18        5.81       13.16     21.44 o
  -5   6  18      108.57      153.06     18.25 o
  -4   6  18        0.14        2.72     18.84 o
  -3   6  18        0.87       19.73     14.93 o
  -2   6  18       89.17      104.09     21.89 o
  -1   6  18       10.51        6.79     13.00 o
   0   6  18       14.79        4.49     16.98 o
   1   6  18      116.51      143.80     22.07 o
   2   6  18       76.68       47.82     21.09 o
   3   6  18        3.65        4.23     21.30 o
   4   6  18       19.66       23.86     20.25 o
  -5   7  18       36.45       38.33     14.04 o
  -4   7  18       24.29       38.11     21.13 o
  -3   7  18       28.92      121.15     42.93 o
  -2   7  18       64.72       46.77     17.20 o
  -1   7  18        1.54       10.11     16.31 o
   0   7  18      107.17      174.12     24.51 o
   1   7  18       25.75       34.74     17.83 o
   2   7  18       30.74       20.76     19.64 o
   3   7  18       12.09      -22.04     22.04 o
   4   7  18       10.38       14.96     24.08 o
  -5   8  18       24.86       27.34     12.60 o
  -4   8  18        0.97      -10.01     13.12 o
  -3   8  18       20.11       35.17     18.16 o
  -2   8  18        4.41        8.46     18.90 o
  -1   8  18       36.19       17.12     19.96 o
   0   8  18        0.99      -16.00     16.00 o
   1   8  18      141.11      153.57     23.71 o
   2   8  18        4.44      -24.30     24.30 o
   3   8  18        3.78       -9.77     23.74 o
  -4   9  18        1.71       13.06     24.50 o
  -3   9  18        9.18        6.48     12.24 o
  -2   9  18        1.23        2.15     18.02 o
  -1   9  18        2.59      -18.29     25.31 o
   0   9  18       70.97       35.24     26.62 o
   1   9  18       23.18       21.47     18.84 o
   2   9  18        2.92      -10.54     25.87 o
   3   9  18        2.28       25.13     26.35 o
  -3  10  18        4.90        7.70     13.56 o
  -2  10  18        5.93      -13.41     28.46 o
  -1  10  18        2.26        6.57     15.33 o
   0  10  18        5.28       22.43     22.87 o
   1  10  18        0.16       -8.98     43.30 o
   2  10  18        1.94      -18.30     27.18 o
  -1  11  18      123.17      164.55     23.62 o
   0  11  18       19.76       15.53     17.15 o
  -6   1  19        5.61        5.46     20.83 o
  -5   1  19       16.35       11.89     19.84 o
  -4   1  19       14.68       16.70     19.19 o
  -3   1  19        6.03       -3.93     12.79 o
  -2   1  19        6.16       -1.42     13.13 o
  -1   1  19       68.39       55.72     14.71 o
   0   1  19       15.52       11.33     13.09 o
   1   1  19      130.54      144.29     29.52 o
   2   1  19       54.84       44.97     26.57 o
   3   1  19        5.33      -33.07     33.07 o
   4   1  19       23.88        6.59     20.02 o
   5   1  19        2.34       29.44     22.42 o
  -6   2  19       13.35        5.15     19.62 o
  -5   2  19        9.65       12.44     20.25 o
  -4   2  19       98.37      131.14     34.76 o
  -3   2  19       55.02       47.81     16.85 o
  -2   2  19        6.09      -12.33     12.33 o
  -1   2  19       97.19       77.54     15.85 o
   0   2  19       90.31      112.14     19.08 o
   1   2  19        0.36        5.63     22.60 o
   2   2  19       55.45       33.23     25.83 o
   3   2  19       20.26       21.15     22.69 o
   4   2  19        1.01      -19.06     19.06 o
   5   2  19       10.09       15.13     21.64 o
  -6   3  19        3.72      -10.70     20.68 o
  -5   3  19      176.71      191.62     28.88 o
  -4   3  19       51.57       11.13     18.91 o
  -3   3  19       12.56       -3.33     14.47 o
  -2   3  19      142.90      136.76     17.39 o
  -1   3  19        2.91       -0.23     13.20 o
   0   3  19       14.75       17.25     12.95 o
   1   3  19       31.27       43.14     22.32 o
   2   3  19       17.02      -21.76     23.09 o
   3   3  19       22.65       24.60     29.71 o
   4   3  19       19.07       11.20     20.19 o
   5   3  19       19.14       45.52     23.27 o
  -6   4  19        0.09       -1.00     14.47 o
  -5   4  19        1.49       10.19     20.45 o
  -4   4  19       18.53       11.82     24.70 o
  -3   4  19        8.41        7.69     15.93 o
  -2   4  19        0.15        4.15     13.00 o
  -1   4  19       20.52        7.93     19.19 o
   0   4  19       13.73       21.36     16.96 o
   1   4  19       38.36       70.65     19.37 o
   2   4  19        4.83      -23.53     23.53 o
   3   4  19       56.47       54.38     22.74 o
   4   4  19       12.38       21.00     21.05 o
  -6   5  19        0.05       -1.13     21.32 o
  -5   5  19        5.69       37.99     22.11 o
  -4   5  19        0.92      -16.99     16.99 o
  -3   5  19       63.09       62.25     17.78 o
  -2   5  19       20.62       18.44     14.48 o
  -1   5  19        2.20        8.55     13.88 o
   0   5  19       15.52       14.59     17.36 o
   1   5  19       72.64       73.30     19.63 o
   2   5  19       42.75       52.84     26.39 o
   3   5  19        0.01      -20.70     20.70 o
   4   5  19       30.12        7.02     22.53 o
  -5   6  19        0.00       26.74     14.11 o
  -4   6  19        0.95       -1.82     18.91 o
  -3   6  19        0.05        7.28     15.37 o
  -2   6  19        0.70      -12.43     15.12 o
  -1   6  19        1.66       -4.38     16.78 o
   0   6  19        4.02       -0.58     16.26 o
   1   6  19        5.39      -12.44     16.24 o
   2   6  19        0.22      -19.34     19.34 o
   3   6  19        0.51      -18.62     18.62 o
   4   6  19       25.42       42.38     26.07 o
  -5   7  19        2.48       -0.07     12.77 o
  -4   7  19        2.40       32.72     21.24 o
  -3   7  19       25.35       16.34     16.69 o
  -2   7  19        7.76       32.08     16.87 o
  -1   7  19       30.15       58.86     18.55 o
   0   7  19        0.23        2.09     17.17 o
   1   7  19        4.90      -27.75     27.75 o
   2   7  19       14.22      -16.73     26.52 o
   3   7  19        0.25      -41.83     45.19 o
  -4   8  19       20.62       45.23     15.76 o
  -3   8  19       17.59       25.60     22.42 o
  -2   8  19        2.01        2.47     38.42 o
  -1   8  19        3.15       15.78     21.65 o
   0   8  19        9.16      -15.10     19.73 o
   1   8  19        2.47      -23.14     23.14 o
   2   8  19       26.77      -11.30     50.92 o
   3   8  19       30.86      -23.90     23.90 o
  -3   9  19      113.76       96.84     19.36 o
  -2   9  19        0.01       15.69     20.91 o
  -1   9  19        3.32      -13.42     19.82 o
   0   9  19        2.17      -24.35     24.70 o
   1   9  19        3.37      -23.89     24.48 o
   2   9  19       46.70       32.39     32.32 o
  -2  10  19        0.16        7.23     16.16 o
  -1  10  19       22.55       17.82     22.61 o
   0  10  19       24.41       17.88     22.55 o
   1  10  19      119.15       73.86     29.85 o
  -6   0  20        6.86       91.47     37.20 o
  -5   0  20       23.82       38.42     31.10 o
  -4   0  20      230.23      209.17     42.69 o
  -3   0  20      106.44      117.69     24.53 o
  -2   0  20        3.66        9.27     49.40 o
  -1   0  20      116.05      150.27     25.96 o
   0   0  20      113.19      126.39     24.30 o
   1   0  20       11.40      -10.37     33.54 o
   2   0  20      106.55       84.77     40.25 o
   3   0  20        0.03       -1.22     37.20 o
   4   0  20       41.01       28.69     32.11 o
  -6   1  20       72.07       80.23     26.06 o
  -5   1  20        3.90      -14.79     18.53 o
  -4   1  20       29.03       41.82     20.91 o
  -3   1  20       23.42       17.98     16.31 o
  -2   1  20        2.59       10.40     13.72 o
  -1   1  20        4.32        6.50     13.72 o
   0   1  20       34.66       67.53     20.07 o
   1   1  20       53.01       53.47     26.64 o
   2   1  20       15.65       32.24     26.29 o
   3   1  20       20.20       15.84     23.45 o
   4   1  20       67.43      105.63     24.40 o
  -6   2  20       32.51       63.62     28.66 o
  -5   2  20        3.52        8.08     20.92 o
  -4   2  20       21.01        8.31     19.82 o
  -3   2  20       22.07       18.33     16.07 o
  -2   2  20      106.82      103.60     16.81 o
  -1   2  20       86.38      110.95     20.42 o
   0   2  20        6.30       -3.91     16.27 o
   1   2  20       10.10       -1.84     24.10 o
   2   2  20       87.36       87.94     28.61 o
   3   2  20        7.96       -1.13     22.36 o
   4   2  20        6.57      -19.73     20.38 o
  -6   3  20       23.81       62.22     24.97 o
  -5   3  20        2.31       14.72     20.68 o
  -4   3  20        1.16       24.65     24.09 o
  -3   3  20        0.50       10.21     15.94 o
  -2   3  20        0.37       10.09     14.36 o
  -1   3  20        4.84        9.12     13.82 o
   0   3  20        6.44       -3.68     16.13 o
   1   3  20       12.32       -7.62     24.15 o
   2   3  20        0.05       14.96     26.72 o
   3   3  20       36.82       -3.41     22.25 o
   4   3  20        1.23      -20.06     20.06 o
  -5   4  20        2.96       -8.31     42.08 o
  -4   4  20       11.95       32.86     21.94 o
  -3   4  20       37.85       51.05     17.32 o
  -2   4  20       44.22       25.10     14.72 o
  -1   4  20       20.71       13.52     14.07 o
   0   4  20       81.05       55.61     19.60 o
   1   4  20       33.95       53.16     36.28 o
   2   4  20       10.89       13.77     25.44 o
   3   4  20        1.57       -9.86     21.92 o
   4   4  20       19.56       -2.85     21.39 o
  -5   5  20       10.76       33.13     23.24 o
  -4   5  20       15.27        7.77     20.14 o
  -3   5  20       59.86       26.20     17.07 o
  -2   5  20       14.90       36.32     16.52 o
  -1   5  20       13.39        5.74     17.04 o
   0   5  20       68.40      105.44     28.12 o
   1   5  20        9.86       -3.01     37.81 o
   2   5  20       20.01      -12.79     24.30 o
   3   5  20       43.10       29.01     23.93 o
   4   5  20        0.63       -9.42     20.99 o
  -5   6  20       35.37       34.81     23.70 o
  -4   6  20        2.30        2.74     27.14 o
  -3   6  20       17.68        7.81     16.33 o
  -2   6  20       82.06      123.89     39.12 o
  -1   6  20        0.18        9.61     17.64 o
   0   6  20        0.19      -20.61     20.61 o
   1   6  20       74.31       72.65     28.27 o
   2   6  20        0.38      -17.59     24.99 o
   3   6  20        9.80       -2.69     33.36 o
  -4   7  20        5.84       12.46     38.72 o
  -3   7  20       21.78       13.42     16.90 o
  -2   7  20       12.85       13.68     45.13 o
  -1   7  20       17.59       15.44     21.34 o
   0   7  20       29.89        2.26     17.64 o
   1   7  20        3.86       -7.70     25.92 o
   2   7  20        4.54       29.74     55.19 o
   3   7  20        0.02      -23.81     23.81 o
  -4   8  20        1.67       -4.88     29.88 o
  -3   8  20       69.01       89.27     25.34 o
  -2   8  20       51.44       89.62     24.29 o
  -1   8  20        4.66       29.65     22.22 o
   0   8  20        1.06       -6.70     18.83 o
   1   8  20       20.86        8.72     27.35 o
   2   8  20        0.55       21.57     28.22 o
  -2   9  20        9.25       -9.08     20.45 o
  -1   9  20       34.78       13.52     22.05 o
   0   9  20       10.66        4.24     28.36 o
   1   9  20       28.97      -10.70     28.30 o
  -5   1  21        2.93       10.74     21.32 o
  -4   1  21        1.87        6.74     20.48 o
  -3   1  21        0.01      -10.75     15.36 o
  -2   1  21        0.00       -2.77     14.09 o
  -1   1  21        0.78       -5.25     13.56 o
   0   1  21        0.23      -14.09     16.51 o
   1   1  21        3.54       -2.33     24.91 o
   2   1  21        1.21      -24.77     24.77 o
   3   1  21        1.26      -27.55     27.55 o
   4   1  21        0.74       -0.42     21.86 o
  -5   2  21       28.02       49.10     23.50 o
  -4   2  21        0.04       24.70     21.56 o
  -3   2  21       42.56       49.04     25.38 o
  -2   2  21      117.90      104.87     17.83 o
  -1   2  21       10.45        0.06     13.92 o
   0   2  21      153.45      172.70     26.62 o
   1   2  21       73.49       84.16     28.46 o
   2   2  21       23.92       14.22     46.04 o
   3   2  21       36.49        3.94     24.68 o
   4   2  21        0.61       -5.97     23.33 o
  -5   3  21       21.83       30.49     23.78 o
  -4   3  21       18.77       48.22     22.20 o
  -3   3  21        1.19       12.90     17.68 o
  -2   3  21       24.09       22.63     17.60 o
  -1   3  21       20.62        9.88     14.11 o
   0   3  21        2.24        1.36     23.61 o
   1   3  21       51.48       62.08     37.20 o
   2   3  21       45.60       24.62     27.51 o
   3   3  21        0.12      -14.83     22.82 o
  -5   4  21        0.68       -3.47     21.08 o
  -4   4  21       32.87       20.15     21.51 o
  -3   4  21        5.22      -15.51     15.51 o
  -2   4  21        0.76      -13.15     15.46 o
  -1   4  21        0.97       -9.03     16.83 o
   0   4  21        1.79       -1.53     16.73 o
   1   4  21       73.53       50.32     27.18 o
   2   4  21        3.83       10.07     29.88 o
   3   4  21        3.34      -22.87     22.87 o
  -5   5  21       23.41       52.35     25.33 o
  -4   5  21        0.17      -19.19     19.19 o
  -3   5  21        0.72       13.28     16.78 o
  -2   5  21        3.72        9.30     16.24 o
  -1   5  21       13.17      -19.43     22.15 o
   0   5  21       17.33       21.15     19.08 o
   1   5  21       63.40       17.62     26.82 o
   2   5  21        6.49        1.83     30.49 o
   3   5  21        3.36      -20.86     20.86 o
  -4   6  21        0.48       -7.85     40.86 o
  -3   6  21       64.54      119.23     21.33 o
  -2   6  21       29.64       38.21     22.31 o
  -1   6  21        4.50       24.92     22.87 o
   0   6  21       37.59       42.93     19.32 o
   1   6  21       15.87      -20.44     26.21 o
   2   6  21       23.37       -9.27     23.18 o
  -3   7  21       28.86       30.04     22.18 o
  -2   7  21        6.07       -6.04     20.58 o
  -1   7  21       14.33       -7.34     25.00 o
   0   7  21        6.80       -3.90     19.26 o
   1   7  21       32.99       30.37     27.98 o
   2   7  21        7.19       18.76     28.28 o
  -2   8  21        3.75       15.59     22.74 o
  -1   8  21        3.53       -0.15     21.51 o
   0   8  21       21.29       48.79     38.42 o
   1   8  21        1.43      -15.38     27.87 o
  -5   0  22        0.24      -21.34     26.83 o
  -4   0  22       54.49       89.64     34.76 o
  -3   0  22        0.84       17.68     28.66 o
  -2   0  22        3.98       13.95     34.15 o
  -1   0  22        1.53       -1.57     21.39 o
   0   0  22       55.27      -15.86     34.76 o
   1   0  22       93.52      101.23     43.91 o
   2   0  22      264.06      245.15     53.05 o
   3   0  22       59.49       12.82     37.50 o
  -5   1  22        1.30       -4.16     24.39 o
  -4   1  22        0.35       -7.48     20.75 o
  -3   1  22      190.33      188.49     29.54 o
  -2   1  22       41.07       62.21     16.46 o
  -1   1  22        3.28        4.37     14.04 o
   0   1  22       10.72      -29.27     29.27 o
   1   1  22       43.52       40.74     27.81 o
   2   1  22       50.84        4.87     28.30 o
   3   1  22      123.61       39.91     24.74 o
  -5   2  22        0.04       38.68     24.77 o
  -4   2  22       31.80       16.93     22.18 o
  -3   2  22       13.42       16.07     20.68 o
  -2   2  22        2.51       10.42     15.09 o
  -1   2  22       16.76       22.14     18.47 o
   0   2  22       10.03      -36.52     46.04 o
   1   2  22       78.04       57.67     28.48 o
   2   2  22        5.35        4.77     29.54 o
   3   2  22        0.43      -23.71     23.71 o
  -5   3  22        0.02       -0.61     31.10 o
  -4   3  22       41.67       63.73     24.15 o
  -3   3  22       85.23       92.03     27.44 o
  -2   3  22        6.98       -8.09     16.88 o
  -1   3  22        0.24      -11.87     21.64 o
   0   3  22       34.74       39.10     25.86 o
   1   3  22        2.60      -25.00     25.00 o
   2   3  22        0.33      -20.58     27.13 o
   3   3  22       19.68       14.40     25.04 o
  -4   4  22        0.13       -6.26     20.36 o
  -3   4  22        9.48       19.08     21.75 o
  -2   4  22       16.04       25.17     17.41 o
  -1   4  22       17.36        8.29     18.78 o
   0   4  22        6.27      -12.03     24.46 o
   1   4  22       39.11       22.73     28.13 o
   2   4  22        9.59      -26.39     26.39 o
  -4   5  22        5.18       15.70     31.71 o
  -3   5  22        1.86       -2.53     20.58 o
  -2   5  22       62.16       42.52     23.27 o
  -1   5  22        5.33      -16.43     20.55 o
   0   5  22        1.45      -24.75     24.75 o
   1   5  22       11.23      -15.04     27.26 o
   2   5  22        0.35       -5.71     27.67 o
  -3   6  22       14.27       27.44     31.10 o
  -2   6  22       25.61       20.22     23.67 o
  -1   6  22        2.30        5.04     22.84 o
   0   6  22        2.14      -24.91     24.91 o
   1   6  22        3.60        5.23     40.86 o
  -2   7  22       20.89       12.67     30.80 o
  -1   7  22       60.58       71.04     26.30 o
   0   7  22        6.61        3.96     28.12 o
  -4   1  23       15.49       25.33     23.43 o
  -3   1  23        8.15       36.97     21.98 o
  -2   1  23        8.02       -2.60     27.29 o
  -1   1  23       44.10       24.72     19.47 o
   0   1  23        1.23       43.79     28.67 o
   1   1  23       25.14        3.01     28.02 o
   2   1  23        0.23      -13.83     28.45 o
  -4   2  23        5.44       24.93     23.78 o
  -3   2  23        0.63       -5.25     21.01 o
  -2   2  23       47.87       57.24     19.03 o
  -1   2  23        6.39      -15.44     20.60 o
   0   2  23       38.75       47.41     43.60 o
   1   2  23       43.33       33.36     29.54 o
   2   2  23        0.43      -13.92     28.99 o
  -4   3  23        3.11        1.26     20.91 o
  -3   3  23        4.69       17.44     29.27 o
  -2   3  23       12.84       46.38     25.20 o
  -1   3  23       20.48       39.61     21.00 o
   0   3  23       46.71       32.24     27.87 o
   1   3  23        0.36       30.43     29.52 o
   2   3  23       39.29      -21.61     28.85 o
  -3   4  23        0.12       61.45     25.16 o
  -2   4  23        4.17       17.13     30.80 o
  -1   4  23        2.82        0.83     20.32 o
   0   4  23       13.70       18.80     27.18 o
   1   4  23       36.72       56.10     31.48 o
  -3   5  23       18.64       22.56     34.15 o
  -2   5  23       16.96       20.51     22.99 o
  -1   5  23       26.02       28.31     23.88 o
   0   5  23       23.28        6.71     28.11 o
   1   5  23        1.81       30.44     29.14 o
  -2   6  23        9.38       44.60     23.50 o
  -1   6  23        7.75        8.58     23.27 o
   0   6  23        4.09      -26.80     26.80 o
  -3   0  24        4.05       19.51     31.10 o
  -2   0  24        3.81       34.15     32.93 o
  -1   0  24        0.49      -37.20     37.20 o
   0   0  24      109.21      201.85     50.01 o
   1   0  24        0.25      -37.81     37.81 o
  -3   1  24        0.50       14.13     22.61 o
  -2   1  24       10.87       12.77     26.74 o
  -1   1  24       87.44       62.22     35.98 o
   0   1  24        7.18      -11.33     35.06 o
   1   1  24       30.51       24.34     32.93 o
  -3   2  24        4.40       45.27     23.43 o
  -2   2  24       16.96       25.24     44.82 o
  -1   2  24       26.13       14.82     51.23 o
   0   2  24        0.90      -26.80     26.80 o
   1   2  24       43.42       45.74     31.05 o
  -2   3  24        0.01      -27.90     29.27 o
  -1   3  24       11.85      -10.22     33.85 o
   0   3  24       19.19        2.19     28.18 o
   1   3  24       24.51      -11.89     29.75 o
  -2   4  24       10.77        9.54     23.91 o
  -1   4  24        5.61      -34.15     34.15 o
   0   4  24       40.57       15.58     46.65 o
 
